# Supplementary material for: Single Cell Sequencing of Induced Pluripotent Stem Cell Derived Retinal Ganglion Cells (iPSC-RGC) Reveals Distinct Molecular Signatures and RGC Subtypes
Source: Genes (Basel). 2021 Dec 18;12(12):2015. doi: 10.3390/genes12122015 (PMC8702079; doi:10.3390/genes12122015)
Supplement: Supplementary file 1 [file genes-12-02015-s001.zip › Table S1.xlsx]

## Sheet: Sheet 1
Table. S1. RNA sequencing metrics of iPSC-RGCs
Estimated.Number.of.Cells	8008
Mean.Reads.per.Cell	28667
Median.Genes.per.Cell	1093
Number.of.Reads	1.18446e+08
Valid.Barcodes	97.15
Sequencing.Saturation	29.55
Q30.Bases.in.Barcode	93.8
Q30.Bases.in.RNA.Read	91.4
Q30.Bases.in.UMI	93.45
Reads.Mapped.to.Genome	96.95
Reads.Mapped.Confidently.to.Genome	93.2
Reads.Mapped.Confidently.to.Intergenic.Regions	4.3
Reads.Mapped.Confidently.to.Intronic.Regions	13.5
Reads.Mapped.Confidently.to.Exonic.Regions	75.4
Reads.Mapped.Confidently.to.Transcriptome	72.1
Reads.Mapped.Antisense.to.Gene	1.9
Fraction.Reads.in.Cells	32.05
Total.Genes.Detected	22886
Median.UMI.Counts.per.Cell	2060
