# Supplementary material for: Single Cell Sequencing of Induced Pluripotent Stem Cell Derived Retinal Ganglion Cells (iPSC-RGC) Reveals Distinct Molecular Signatures and RGC Subtypes
Source: Genes (Basel). 2021 Dec 18;12(12):2015. doi: 10.3390/genes12122015 (PMC8702079; doi:10.3390/genes12122015)
Supplement: Supplementary file 1 [file genes-12-02015-s001.zip › Table S2.xlsx]

## Sheet: Top 10 Enriched Genes
Table. S2. Top 10 upregulated and downregulated genes from each cluster. The rows colored red are upregulated and rows colred blue are downregulated.
Cluster 0
gene	p_val	pct.1	pct.2	avg_log2FC	p_val_adj	cluster
VIM	2.50908e-188	1	0.887	1.08546	4.22304e-184	0
ID1	8.51392e-104	0.693	0.305	1.06966	1.43298e-99	0
FABP7	2.88058e-103	0.924	0.607	1.00692	4.84831e-99	0
FGFBP3	1.35914e-131	0.817	0.376	1.0012	2.28757e-127	0
HES5	1.05333e-91	0.578	0.241	0.999553	1.77285e-87	0
LIX1	1.51044e-127	0.64	0.228	0.935465	2.54222e-123	0
DLK1	1.18531e-58	0.668	0.369	0.920321	1.995e-54	0
ID3	1.56124e-61	0.66	0.356	0.87413	2.62772e-57	0
YBX3	9.6321e-127	0.807	0.357	0.869651	1.62118e-122	0
AL139246.5	7.58991e-82	0.396	0.129	0.812152	1.27746e-77	0
PCSK1N	8.20479e-71	0.528	0.688	-1.49058	1.38095e-66	0
BASP1	4.54004e-122	0.843	0.875	-1.50962	7.64134e-118	0
STMN4	3.32605e-59	0.196	0.462	-1.54146	5.59808e-55	0
MLLT11	4.23303e-82	0.429	0.655	-1.57011	7.12462e-78	0
DCX	2.74679e-78	0.174	0.492	-1.62237	4.62312e-74	0
TUBB3	9.44313e-128	0.899	0.913	-1.62333	1.58937e-123	0
SOX4	3.39353e-121	0.843	0.887	-1.62619	5.71165e-117	0
GAP43	1.97689e-71	0.268	0.546	-1.69364	3.3273e-67	0
RTN1	1.13913e-100	0.178	0.541	-2.13433	1.91727e-96	0
STMN2	3.80528e-157	0.562	0.811	-2.75229	6.40467e-153	0
Cluster 1
gene	p_val	pct.1	pct.2	avg_log2FC	p_val_adj	cluster
RTN1	7.60144e-57	0.633	0.446	1.12951	1.2794e-52	1
NSG2	3.86744e-21	0.383	0.296	1.10908	6.50928e-17	1
NRXN1	2.21811e-11	0.288	0.226	1.09455	3.73331e-07	1
STMN2	1.0599e-110	0.926	0.735	1.09097	1.78391e-106	1
PKIA	6.74302e-05	0.323	0.342	0.990232	1	1
MAP2	7.48649e-20	0.538	0.551	0.972562	1.26005e-15	1
GAP43	1.18506e-24	0.541	0.489	0.971895	1.99458e-20	1
PEG10	1.36142e-14	0.573	0.638	0.958577	2.29141e-10	1
NREP	2.0942e-10	0.479	0.547	0.953833	3.52476e-06	1
PTPRZ1	2.33081e-83	0.093	0.521	-0.991519	3.92299e-79	1
HMGB2	2.94396e-46	0.185	0.511	-1.00916	4.95497e-42	1
FABP7	2.84377e-55	0.36	0.724	-1.1066	4.78635e-51	1
PTN	3.3064e-44	0.296	0.652	-1.1104	5.56501e-40	1
SOX2	1.92931e-109	0.1	0.61	-1.12258	3.24723e-105	1
CCND1	1.51719e-91	0.066	0.497	-1.14886	2.55359e-87	1
MDK	2.52749e-100	0.158	0.655	-1.18052	4.25402e-96	1
CENPF	2.82219e-49	0.039	0.298	-1.18311	4.75002e-45	1
FGFBP3	5.86822e-80	0.11	0.523	-1.23511	9.8768e-76	1
VIM	8.35838e-95	0.749	0.939	-1.50842	1.4068e-90	1
Cluster 2
gene	p_val	pct.1	pct.2	avg_log2FC	p_val_adj	cluster
SST	3.43465e-11	0.254	0.166	2.1633	5.78086e-07	2
DLX6-AS1	3.96344e-263	0.709	0.152	2.12084	6.67087e-259	2
DLX5	2.17253e-197	0.57	0.119	1.69117	3.65658e-193	2
GAD2	4.5803e-187	0.546	0.114	1.5824	7.7091e-183	2
DLX2	2.26166e-160	0.541	0.132	1.44272	3.8066e-156	2
SOX4	2.20883e-181	0.996	0.858	1.29931	3.71768e-177	2
BCL11B	6.57414e-129	0.506	0.138	1.24401	1.10649e-124	2
ARL4D	7.59429e-78	0.395	0.133	1.18837	1.2782e-73	2
BCL11A	2.79368e-125	0.661	0.259	1.18626	4.70205e-121	2
C11orf96	1.44096e-107	0.518	0.168	1.17047	2.42527e-103	2
PTPRZ1	6.28975e-73	0.134	0.505	-1.33833	1.05863e-68	2
TUBA1B	8.14369e-93	0.778	0.852	-1.34687	1.37066e-88	2
TTYH1	3.57481e-64	0.404	0.643	-1.36055	6.01677e-60	2
DLK1	5.63301e-40	0.214	0.459	-1.38906	9.48093e-36	2
HMGB2	1.97817e-39	0.257	0.491	-1.44252	3.32946e-35	2
ID3	6.81745e-47	0.18	0.45	-1.50213	1.14744e-42	2
FGFBP3	1.68331e-79	0.135	0.51	-1.70277	2.83319e-75	2
PTN	5.30677e-71	0.341	0.637	-1.88984	8.93183e-67	2
FABP7	3.87319e-96	0.411	0.707	-1.93755	6.51896e-92	2
VIM	6.89607e-162	0.846	0.918	-2.20201	1.16068e-157	2
Cluster 3
gene	p_val	pct.1	pct.2	avg_log2FC	p_val_adj	cluster
PTPRZ1	6.68058e-05	0.413	0.452	0.950345	1	3
PTN	4.26917e-10	0.587	0.592	0.857992	7.18544e-06	3
TTYH1	0.000275375	0.543	0.614	0.577907	1	3
C1orf61	0.00350512	0.239	0.373	0.564854	1	3
FABP7	8.60126e-10	0.666	0.662	0.563418	1.44768e-05	3
VIM	3.75018e-29	0.972	0.899	0.539422	6.31194e-25	3
SCD	0.00202608	0.192	0.31	0.501888	1	3
NFIA	0.000285425	0.217	0.369	0.482994	1	3
MIR99AHG	0.00985253	0.186	0.289	0.481546	1	3
MT-ND1	6.75418e-09	0.949	0.988	0.469254	0.00011368	3
SOX4	8.47569e-20	0.654	0.906	-0.646957	1.42654e-15	3
TAGLN3	4.75939e-33	0.174	0.519	-0.660516	8.01054e-29	3
VAMP2	8.39151e-40	0.142	0.523	-0.672759	1.41238e-35	3
DLX6-AS1	9.27096e-16	0.083	0.255	-0.697594	1.56039e-11	3
INA	1.63831e-32	0.067	0.354	-0.720733	2.75744e-28	3
CRMP1	1.09578e-42	0.257	0.703	-0.736359	1.84431e-38	3
TUBB3	2.03004e-24	0.684	0.937	-0.738939	3.41677e-20	3
DCX	2.65334e-32	0.152	0.47	-0.832036	4.46584e-28	3
STMN2	2.32356e-17	0.601	0.787	-0.867726	3.91078e-13	3
RTN1	1.19143e-32	0.19	0.512	-0.936478	2.0053e-28	3
Cluster 4
gene	p_val	pct.1	pct.2	avg_log2FC	p_val_adj	cluster
IGFBPL1	1.832e-97	0.662	0.221	1.4201	3.08343e-93	4
NRN1	2.2101e-112	0.315	0.037	1.33465	3.71982e-108	4
GAP43	1.90516e-91	0.881	0.463	1.30082	3.20657e-87	4
LHX2	3.44888e-54	0.485	0.197	1.27179	5.8048e-50	4
CDKN1C	5.31141e-44	0.523	0.235	1.26355	8.93964e-40	4
TUBB3	3.37013e-111	0.992	0.903	1.25817	5.67227e-107	4
LHX9	2.20634e-115	0.302	0.032	1.24284	3.71349e-111	4
TBR1	6.60806e-179	0.383	0.03	1.22239	1.1122e-174	4
SLC17A6	5.28441e-195	0.393	0.028	1.22034	8.89419e-191	4
STMN2	3.26594e-91	0.98	0.748	1.2007	5.4969e-87	4
HMGN2	6.62722e-47	0.784	0.83	-1.12678	1.11543e-42	4
CENPF	3.47291e-13	0.109	0.267	-1.15079	5.84526e-09	4
ID1	2.76317e-23	0.155	0.393	-1.18168	4.65068e-19	4
YBX3	4.9626e-37	0.145	0.462	-1.19424	8.35254e-33	4
PTN	1.86393e-19	0.454	0.605	-1.26404	3.13717e-15	4
ID3	6.95183e-20	0.221	0.426	-1.34211	1.17006e-15	4
FGFBP3	6.71308e-33	0.183	0.477	-1.40823	1.12988e-28	4
TTYH1	9.3477e-43	0.355	0.63	-1.44572	1.57331e-38	4
HMGB2	1.99643e-22	0.264	0.473	-1.47339	3.36019e-18	4
VIM	6.58029e-84	0.843	0.913	-2.10733	1.10753e-79	4
Cluster 5
gene	p_val	pct.1	pct.2	avg_log2FC	p_val_adj	cluster
HIST1H4C	1.85647e-159	0.978	0.586	2.46626	3.12462e-155	5
HIST1H1D	5.98334e-245	0.721	0.09	1.50557	1.00706e-240	5
TUBA1B	2.68518e-138	1	0.828	1.42103	4.51943e-134	5
TYMS	5.81037e-153	0.964	0.295	1.39653	9.77944e-149	5
HMGB2	5.82416e-147	1	0.411	1.3951	9.80264e-143	5
PCLAF	5.64085e-174	0.908	0.222	1.38835	9.49412e-170	5
NUSAP1	1.07601e-219	0.877	0.149	1.23863	1.81103e-215	5
CKS1B	3.22452e-126	0.955	0.356	1.20284	5.42719e-122	5
HIST1H1B	2.88095e-302	0.671	0.053	1.1966	4.84893e-298	5
HMGN2	4.74636e-121	1	0.812	1.18277	7.98861e-117	5
MAP2	2.34661e-11	0.557	0.548	-1.15896	3.94958e-07	5
NSG2	1.96187e-10	0.212	0.319	-1.17542	3.30202e-06	5
DCX	2.98365e-13	0.343	0.445	-1.19335	5.02179e-09	5
TUBB3	2.42625e-34	0.953	0.907	-1.23913	4.08362e-30	5
SYT1	2.58284e-12	0.359	0.442	-1.26606	4.34718e-08	5
GAP43	2.37091e-10	0.482	0.499	-1.2991	3.99048e-06	5
STMN4	1.32407e-13	0.323	0.423	-1.40372	2.22855e-09	5
PCSK1N	3.02639e-33	0.588	0.666	-1.59451	5.09372e-29	5
RTN1	1.80198e-25	0.312	0.491	-1.82314	3.0329e-21	5
STMN2	6.72606e-46	0.694	0.773	-2.27841	1.13206e-41	5
Cluster 6
gene	p_val	pct.1	pct.2	avg_log2FC	p_val_adj	cluster
RTN1	6.75531e-86	0.937	0.452	1.47329	1.13699e-81	6
CRABP1	1.73943e-13	0.346	0.177	1.31777	2.92764e-09	6
PEG10	7.21214e-48	0.906	0.611	1.29324	1.21388e-43	6
STMN2	3.91303e-72	1	0.754	1.26248	6.58602e-68	6
LY6H	5.62924e-64	0.772	0.322	1.19316	9.47458e-60	6
ANK3	6.22549e-64	0.705	0.264	1.19265	1.04781e-59	6
TAC1	1.04446e-16	0.299	0.127	1.1786	1.75793e-12	6
VGF	5.27218e-50	0.5	0.156	1.17363	8.87361e-46	6
NOVA1	8.83217e-53	0.933	0.643	1.16279	1.48654e-48	6
SYT1	1.28322e-47	0.799	0.415	1.15256	2.15979e-43	6
FGFBP3	5.19741e-18	0.205	0.467	-1.3297	8.74776e-14	6
ID3	1.23422e-17	0.15	0.424	-1.34488	2.07732e-13	6
TTYH1	1.08517e-24	0.378	0.62	-1.37547	1.82645e-20	6
DLK1	1.13944e-15	0.193	0.435	-1.39496	1.91778e-11	6
RPS6	2.02503e-79	0.941	0.967	-1.43537	3.40833e-75	6
HMGB2	1.97671e-16	0.232	0.468	-1.47325	3.32701e-12	6
MDK	1.26281e-33	0.232	0.59	-1.54399	2.12543e-29	6
PTN	1.61675e-16	0.413	0.602	-1.54561	2.72114e-12	6
FABP7	2.16516e-26	0.433	0.675	-1.57117	3.64418e-22	6
VIM	7.51699e-63	0.819	0.912	-2.33165	1.26518e-58	6
Cluster 7
gene	p_val	pct.1	pct.2	avg_log2FC	p_val_adj	cluster
TYMS	2.6049e-122	0.95	0.314	1.64655	4.38431e-118	7
PCLAF	7.18269e-128	0.9	0.24	1.54052	1.20892e-123	7
DUT	1.05908e-84	0.954	0.51	1.37839	1.78255e-80	7
PCNA	2.24214e-95	0.884	0.308	1.33067	3.77374e-91	7
GINS2	9.93571e-104	0.817	0.229	1.20244	1.67228e-99	7
MCM7	4.68341e-78	0.892	0.363	1.14827	7.88266e-74	7
MCM3	2.31315e-88	0.689	0.185	1.1153	3.89326e-84	7
HELLS	9.75487e-78	0.71	0.216	1.09136	1.64184e-73	7
CLSPN	2.42711e-98	0.66	0.147	1.06804	4.08507e-94	7
DHFR	3.98508e-91	0.639	0.152	1.05313	6.7073e-87	7
MLLT11	2.19668e-20	0.477	0.623	-1.40651	3.69724e-16	7
MAP2	7.16767e-21	0.34	0.56	-1.44235	1.20639e-16	7
SYT1	1.18343e-19	0.187	0.45	-1.44971	1.99183e-15	7
GAP43	1.73398e-15	0.336	0.506	-1.50786	2.91847e-11	7
PCSK1N	8.49874e-25	0.498	0.669	-1.54945	1.43042e-20	7
TUBB3	1.97388e-40	0.938	0.909	-1.62508	3.32224e-36	7
DCX	2.99919e-25	0.137	0.453	-1.62844	5.04794e-21	7
SOX4	1.41408e-38	0.83	0.882	-1.68858	2.38004e-34	7
RTN1	3.58318e-28	0.166	0.495	-1.9869	6.03085e-24	7
STMN2	1.67317e-48	0.494	0.782	-2.69664	2.81611e-44	7
Cluster 8
gene	p_val	pct.1	pct.2	avg_log2FC	p_val_adj	cluster
UBE2C	4.66539e-242	0.987	0.182	3.41193	7.85232e-238	8
CENPF	2.83152e-222	0.996	0.216	3.21672	4.76574e-218	8
CCNB1	1.08269e-293	0.965	0.119	2.97159	1.82228e-289	8
PTTG1	8.09341e-190	1	0.276	2.89655	1.3622e-185	8
TOP2A	9.54845e-201	0.943	0.193	2.77873	1.6071e-196	8
HMGB2	9.97314e-152	1	0.428	2.67562	1.67858e-147	8
CKS2	1.24661e-158	0.987	0.338	2.57879	2.09816e-154	8
CDC20	0	0.956	0.075	2.57086	0	8
CCNB2	1.46782e-270	0.982	0.14	2.53948	2.47049e-266	8
TPX2	1.13937e-288	0.969	0.121	2.37089	1.91768e-284	8
MLLT11	4.889e-16	0.546	0.619	-1.36702	8.22867e-12	8
GAP43	2.09356e-10	0.414	0.502	-1.37335	3.52367e-06	8
NSG1	4.18888e-18	0.286	0.489	-1.4183	7.0503e-14	8
DCX	1.62753e-15	0.242	0.447	-1.42727	2.73929e-11	8
BASP1	4.74347e-33	0.881	0.869	-1.43791	7.98374e-29	8
STMN4	4.67764e-15	0.229	0.425	-1.53948	7.87294e-11	8
TUBB3	1.00535e-36	0.921	0.91	-1.58805	1.69211e-32	8
PCSK1N	3.57424e-25	0.524	0.667	-1.63206	6.0158e-21	8
RTN1	1.25839e-19	0.269	0.488	-1.91981	2.11799e-15	8
STMN2	5.90152e-41	0.617	0.775	-2.63081	9.93284e-37	8
Cluster 9
gene	p_val	pct.1	pct.2	avg_log2FC	p_val_adj	cluster
HES6	4.50369e-22	0.889	0.501	1.29987	7.58017e-18	9
ASCL1	3.16817e-27	0.587	0.222	1.07196	5.33234e-23	9
DLL1	1.71177e-26	0.354	0.105	0.829368	2.88108e-22	9
DLL3	4.03149e-36	0.577	0.174	0.574552	6.78541e-32	9
CCND2	4.27163e-24	0.698	0.306	0.556876	7.18957e-20	9
GADD45G	1.8736e-27	0.45	0.138	0.534097	3.15346e-23	9
CKB	2.13166e-14	1	0.961	0.509942	3.5878e-10	9
CDKN1C	3.9582e-18	0.577	0.245	0.483695	6.66204e-14	9
CCND1	1.15198e-12	0.778	0.409	0.479028	1.93889e-08	9
SST	4.67714e-12	0.376	0.171	0.461481	7.8721e-08	9
H2AFX	0.0041792	0.54	0.32	-0.382785	1	9
CALM2	0.00138026	0.989	0.911	-0.387492	1	9
NRXN1	2.46488e-05	0.429	0.229	-0.388526	0.414864	9
TAC1	4.002e-06	0.265	0.131	-0.393713	0.0673576	9
NSG2	0.000124919	0.545	0.301	-0.395631	1	9
ANK3	0.00174971	0.471	0.28	-0.404213	1	9
CNTNAP2	0.000248534	0.624	0.358	-0.411914	1	9
CKS2	0.00481423	0.598	0.36	-0.446284	1	9
PTTG1	0.000252246	0.529	0.302	-0.555119	1	9
CENPF	0.00600699	0.407	0.247	-0.764265	1	9
Cluster 10
gene	p_val	pct.1	pct.2	avg_log2FC	p_val_adj	cluster
TTR	9.09122e-31	0.415	0.103	4.66022	1.53014e-26	10
CXCL14	5.34353e-67	0.458	0.059	3.05693	8.9937e-63	10
TPM1	6.41825e-45	0.831	0.329	1.88549	1.08026e-40	10
PCP4	3.61617e-60	0.449	0.064	1.88447	6.08637e-56	10
TRPM3	2.9208e-91	0.356	0.024	1.819	4.916e-87	10
PLS3	1.54817e-94	0.525	0.055	1.77182	2.60573e-90	10
SAT1	2.29137e-22	0.534	0.2	1.68406	3.8566e-18	10
TPBG	2.19866e-78	0.551	0.075	1.68367	3.70057e-74	10
HTR2C	4.92868e-116	0.314	0.013	1.62917	8.29545e-112	10
RSPO2	2.65687e-195	0.415	0.012	1.45397	4.47178e-191	10
SYT1	2.3648e-10	0.195	0.442	-1.49634	3.9802e-06	10
GAP43	3.70297e-11	0.229	0.505	-1.49689	6.23247e-07	10
CRMP1	1.55342e-19	0.288	0.666	-1.49813	2.61455e-15	10
LINC01551	3.8406e-17	0.186	0.553	-1.49952	6.46412e-13	10
KIF5C	2.50923e-15	0.229	0.564	-1.54842	4.22328e-11	10
NOVA1	6.38959e-15	0.424	0.665	-1.5833	1.07543e-10	10
SOX4	1.12415e-21	0.712	0.884	-1.59952	1.89205e-17	10
SOX11	1.50371e-24	0.466	0.788	-1.66827	2.5309e-20	10
TUBB3	1.49589e-31	0.636	0.918	-1.85856	2.51773e-27	10
STMN2	1.10769e-16	0.619	0.771	-2.14975	1.86436e-12	10
Cluster 11
gene	p_val	pct.1	pct.2	avg_log2FC	p_val_adj	cluster
PTN	9.03736e-62	1	0.584	3.5483	1.52108e-57	11
NTRK2	5.11518e-152	0.853	0.084	2.9321	8.60936e-148	11
S100B	3.95314e-165	0.779	0.059	2.82069	6.65353e-161	11
PTX3	7.52656e-122	0.789	0.092	2.77569	1.2668e-117	11
GPM6B	9.3054e-61	1	0.531	2.438	1.56619e-56	11
EDNRB	3.02938e-201	0.737	0.041	2.36511	5.09874e-197	11
FGFBP3	3.18941e-43	0.926	0.443	2.30326	5.36809e-39	11
C1orf61	2.83492e-51	0.905	0.348	2.21763	4.77146e-47	11
FABP7	1.13648e-38	0.979	0.656	2.19349	1.91282e-34	11
TTYH1	3.53929e-45	0.958	0.6	2.1846	5.95698e-41	11
HIST1H4C	0.00230892	0.547	0.617	-1.13007	1	11
INA	5.57564e-09	0.042	0.33	-1.16026	9.38436e-05	11
RBFOX2	2.17294e-09	0.126	0.43	-1.19572	3.65728e-05	11
DCX	5.16804e-07	0.211	0.441	-1.2333	0.00869832	11
DLK1	1.59429e-05	0.221	0.426	-1.23687	0.268334	11
NSG1	2.07086e-10	0.158	0.485	-1.23921	3.48546e-06	11
NSG2	3.44911e-08	0.053	0.316	-1.25452	0.000580519	11
LINC01551	5.82121e-15	0.137	0.552	-1.49996	9.79769e-11	11
RTN1	1.2124e-10	0.179	0.484	-1.81248	2.04059e-06	11
STMN2	3.71153e-18	0.463	0.774	-2.51189	6.24687e-14	11
