# Supplementary material for: Single Cell Sequencing of Induced Pluripotent Stem Cell Derived Retinal Ganglion Cells (iPSC-RGC) Reveals Distinct Molecular Signatures and RGC Subtypes
Source: Genes (Basel). 2021 Dec 18;12(12):2015. doi: 10.3390/genes12122015 (PMC8702079; doi:10.3390/genes12122015)
Supplement: Supplementary file 1 [file genes-12-02015-s001.zip › Table S3.xlsx]

## Sheet: GOplot_BP_0
Table. S3: Results of GO analysis of each iPSC-RGC clusters
Cluster 0
ID	Description	Count	GeneRatio	BgRatio	pvalue	p.adjust	qvalue	Genes
GO:0006613	cotranslational protein targeting to membrane	38	38/258	101/12821	6.51642e-39	2.08134e-35	1.84586e-35	RPS2/RPL13/RPL12/RPS6/RPL7A/RPS7/RPL17/RPS14/RPL18A/RPS15/RPL19/RPL3/RPS3/RPS24/RPS8/RPS18/RPL10A/RPL5/RPS19/RPL29/RPS16/RPL41/RPL6/RPS27A/RPLP1/RPS9/RPL23A/RPLP0/RPS15A/RPL8/RPSA/RPS5/RPL36/RPL35/RPS25/RPL23/RPL36A/ARL6IP1
GO:0006614	SRP-dependent cotranslational protein targeting to membrane	37	37/258	96/12821	2.29709e-38	3.66845e-35	3.25341e-35	RPS2/RPL13/RPL12/RPS6/RPL7A/RPS7/RPL17/RPS14/RPL18A/RPS15/RPL19/RPL3/RPS3/RPS24/RPS8/RPS18/RPL10A/RPL5/RPS19/RPL29/RPS16/RPL41/RPL6/RPS27A/RPLP1/RPS9/RPL23A/RPLP0/RPS15A/RPL8/RPSA/RPS5/RPL36/RPL35/RPS25/RPL23/RPL36A
GO:0090150	establishment of protein localization to membrane	49	49/258	324/12821	2.66571e-29	9.46031e-27	8.38997e-27	RPS2/RPL13/RPL12/RPS6/RPL7A/RPS7/RPL17/RPS14/RPL18A/RPS15/RPL19/RPL3/RPS3/RPS24/RPS8/RPS18/RPL10A/RPL5/RPS19/RPL29/RPS16/RPL41/RPL6/RPS27A/RPLP1/RPS9/RPL23A/RPLP0/RACK1/RPS15A/RPL8/RPSA/RPS5/RPL36/RPL35/RPS25/RPL23/RPL36A/NSG1/CD24/ANK3/CALM1/ATP1B1/ARL6IP1/VAMP2/CALM3/TCAF1/YWHAG/YWHAH
GO:0010644	cell communication by electrical coupling	7	7/258	28/12821	1.01621e-06	0.00015456	0.000137073	CALM2/ANK3/ATP1A3/CALM1/ATP1B1/CALM3/DBN1
GO:0021762	substantia nigra development	7	7/258	37/12821	7.56941e-06	0.00105116	0.000932233	BASP1/CALM2/INA/CALM1/CDC42/CALM3/YWHAH
GO:0042273	ribosomal large subunit biogenesis	9	9/258	69/12821	9.29853e-06	0.00123748	0.00109747	RPL7A/RPL3/RPL10A/RPL5/RPL6/RPL23A/RPLP0/NPM1/RPL35
GO:0070507	regulation of microtubule cytoskeleton organization	12	12/258	128/12821	1.02413e-05	0.00130843	0.0011604	RPS3/STMN2/STMN1/MAP2/STMN4/MAP1B/MAPT/AKAP9/MAP6/DYNC1H1/HDGFL3/CHMP5
GO:0022613	ribonucleoprotein complex biogenesis	23	23/258	425/12821	1.62099e-05	0.00178533	0.00158334	RPS2/RPS6/RPL7A/RPS7/RPS14/RPS15/RPL3/RPS24/RPS8/RPL10A/RPL5/RPS19/RPS16/RPL6/RPS9/RPL23A/RPLP0/NPM1/RPSA/RPS5/RPL35/RPS25/CELF5
GO:0045664	regulation of neuron differentiation	13	13/258	158/12821	1.81646e-05	0.00193392	0.00171512	HES5/SOX2/GLI3/FGFR1/MAP1B/SOX11/CALR/BCL11A/NREP/ZFHX3/YWHAG/YWHAH/DPYSL2
GO:0030705	cytoskeleton-dependent intracellular transport	14	14/258	188/12821	2.67791e-05	0.00275911	0.00244695	TUBA1A/TUBB/MAP2/HSPB1/KIF5C/MAP1B/MAPT/FNBP1L/CNIH2/KIF3A/CDC42/FYCO1/MAP6/DYNC1H1
GO:0031400	negative regulation of protein modification process	24	24/258	472/12821	2.92724e-05	0.00283322	0.00251267	RPS7/RPS3/RPL5/RACK1/NPM1/SOX4/CALM2/RPL23/GSTP1/CDKN2D/HSPB1/TERF2IP/CAMK2N1/MAPT/CALM1/PKIA/UCHL1/PRKAR2B/PPP1R1A/CDKN1C/CALM3/YWHAG/MAD2L1/DUSP4
GO:0010975	regulation of neuron projection development	21	21/258	388/12821	3.82227e-05	0.00355233	0.00315042	VIM/STMN2/ID1/NME2/MDK/MAP2/CRMP1/MAP1B/KIDINS220/BCL11A/GPC2/MAPT/RTN4/ENC1/DPYSL3/EIF4G2/NEDD4L/RUFY3/MAP6/YWHAH/DBN1
GO:0006364	rRNA processing	15	15/258	220/12821	3.89265e-05	0.00355233	0.00315042	RPS2/RPS6/RPL7A/RPS7/RPS14/RPS15/RPS24/RPS8/RPL10A/RPL5/RPS19/RPS16/RPS9/RPL35/RPS25
GO:0007409	axonogenesis	22	22/258	421/12821	4.23342e-05	0.00375599	0.00333103	STMN1/TUBB3/TUBB2B/GAP43/GLI3/MAP2/KIF5C/CRMP1/MAP1B/NRXN1/ANK3/RAB3A/NCAM1/MAPT/RTN4/TMEFF1/SPTAN1/EIF4G2/RUFY3/MAP6/DPYSL2/DBN1
GO:0005513	detection of calcium ion	4	4/258	11/12821	4.73009e-05	0.00408322	0.00362124	CALM2/SYT1/CALM1/CALM3
GO:0032886	regulation of microtubule-based process	14	14/258	200/12821	5.29902e-05	0.00436392	0.00387018	RPS3/STMN2/STMN1/NPM1/MAP2/STMN4/MAP1B/MAPT/CNIH2/AKAP9/MAP6/DYNC1H1/HDGFL3/CHMP5
GO:0010001	glial cell differentiation	13	13/258	175/12821	5.32851e-05	0.00436392	0.00387018	VIM/SOX4/MDK/GSTP1/HES5/SOX2/PTPRZ1/GAP43/GLI3/PHGDH/SOX11/MAPT/DNER
GO:0061564	axon development	23	23/258	461/12821	5.77726e-05	0.00461314	0.00409121	STMN1/TUBB3/TUBB2B/GAP43/GLI3/MAP2/KIF5C/CRMP1/MAP1B/NRXN1/ANK3/RAB3A/NCAM1/MAPT/NREP/RTN4/TMEFF1/SPTAN1/EIF4G2/RUFY3/MAP6/DPYSL2/DBN1
GO:0048857	neural nucleus development	7	7/258	51/12821	6.69557e-05	0.00521601	0.00462587	BASP1/CALM2/INA/CALM1/CDC42/CALM3/YWHAH
GO:0046785	microtubule polymerization	8	8/258	70/12821	7.74861e-05	0.00576166	0.00510979	RPS3/STMN2/STMN1/MAP2/MAP1B/MAPT/AKAP9/HDGFL3
GO:0086064	cell communication by electrical coupling involved in cardiac conduction	5	5/258	23/12821	7.93716e-05	0.00576166	0.00510979	CALM2/ATP1A3/CALM1/ATP1B1/CALM3
GO:1904666	regulation of ubiquitin protein ligase activity	5	5/258	23/12821	7.93716e-05	0.00576166	0.00510979	RPS7/RPL5/RPL23/UBE2S/MAD2L1
GO:0051493	regulation of cytoskeleton organization	22	22/258	443/12821	8.99053e-05	0.00638128	0.0056593	RPS3/STMN2/STMN1/NPM1/TMSB10/ID1/MDK/NES/MAP2/STMN4/MAP1B/TMSB4X/MAPT/CDC42/SPTAN1/AKAP9/MAP6/DYNC1H1/HDGFL3/CHMP5/RND3/DBN1
GO:0010649	regulation of cell communication by electrical coupling	4	4/258	13/12821	9.92761e-05	0.00689322	0.00611332	CALM2/ANK3/CALM1/CALM3
Cluster 1
ID	Description	Count	GeneRatio	BgRatio	pvalue	p.adjust	qvalue	Genes
GO:0006614	SRP-dependent cotranslational protein targeting to membrane	13	13/150	96/12821	7.98627e-11	2.01523e-07	1.76801e-07	RPL7A/RPL13/RPS6/RPL5/RPL19/RPS9/RPS7/RPS3/RPL17/RPS2/RPL12/RPSA/RPL10A
GO:0006613	cotranslational protein targeting to membrane	13	13/150	101/12821	1.536e-10	2.01523e-07	1.76801e-07	RPL7A/RPL13/RPS6/RPL5/RPL19/RPS9/RPS7/RPS3/RPL17/RPS2/RPL12/RPSA/RPL10A
GO:0045047	protein targeting to ER	13	13/150	111/12821	5.11466e-10	4.47362e-07	3.92483e-07	RPL7A/RPL13/RPS6/RPL5/RPL19/RPS9/RPS7/RPS3/RPL17/RPS2/RPL12/RPSA/RPL10A
GO:0072599	establishment of protein localization to endoplasmic reticulum	13	13/150	115/12821	7.99443e-10	5.24435e-07	4.601e-07	RPL7A/RPL13/RPS6/RPL5/RPL19/RPS9/RPS7/RPS3/RPL17/RPS2/RPL12/RPSA/RPL10A
GO:0000184	nuclear-transcribed mRNA catabolic process, nonsense-mediated decay	13	13/150	119/12821	1.22779e-09	6.44342e-07	5.65298e-07	RPL7A/RPL13/RPS6/RPL5/RPL19/RPS9/RPS7/RPS3/RPL17/RPS2/RPL12/RPSA/RPL10A
GO:0006413	translational initiation	15	15/150	181/12821	3.04514e-09	1.33174e-06	1.16837e-06	RPL7A/RPL13/RPS6/RPL5/RPL19/RPS9/RPS7/RPS3/RPL17/RPS2/RPL12/RPSA/RPL10A/NPM1/EIF4EBP1
GO:0070972	protein localization to endoplasmic reticulum	13	13/150	140/12821	9.14412e-09	3.42774e-06	3.00725e-06	RPL7A/RPL13/RPS6/RPL5/RPL19/RPS9/RPS7/RPS3/RPL17/RPS2/RPL12/RPSA/RPL10A
GO:0000956	nuclear-transcribed mRNA catabolic process	15	15/150	205/12821	1.66621e-08	5.46518e-06	4.79475e-06	RPL7A/RPL13/RPS6/RPL5/RPL19/RPS9/RPS7/RPS3/RPL17/RPS2/RPL12/ZFP36L1/RPSA/RPL10A/ZFP36L2
GO:0006612	protein targeting to membrane	14	14/150	188/12821	4.10898e-08	1.198e-05	1.05104e-05	RPL7A/RPL13/RPS6/RPL5/RPL19/RPS9/RPS7/RPS3/RPL17/RPS2/RPL12/RPSA/RPL10A/ANK3
GO:0019083	viral transcription	13	13/150	172/12821	1.07625e-07	2.82407e-05	2.47763e-05	RPL7A/RPL13/RPS6/RPL5/RPL19/RPS9/RPS7/RPS3/RPL17/RPS2/RPL12/RPSA/RPL10A
GO:0010001	glial cell differentiation	13	13/150	175/12821	1.3184e-07	3.14498e-05	2.75918e-05	SOX2/MDK/VIM/PTPRZ1/PHGDH/TMEM98/GSTP1/GLI3/HES5/PTN/ASCL1/GAP43/MAPT
GO:0006402	mRNA catabolic process	18	18/150	352/12821	1.50059e-07	3.28129e-05	2.87876e-05	RPL7A/RPL13/VIM/RPS6/RPL5/RPL19/RPS9/RPS7/RPS3/RPL17/RPS2/RPL12/YBX3/ZFP36L1/RPSA/RPL10A/NPM1/ZFP36L2
GO:0019080	viral gene expression	13	13/150	190/12821	3.42908e-07	6.92147e-05	6.07239e-05	RPL7A/RPL13/RPS6/RPL5/RPL19/RPS9/RPS7/RPS3/RPL17/RPS2/RPL12/RPSA/RPL10A
GO:0006401	RNA catabolic process	18	18/150	386/12821	5.85061e-07	0.000109657	9.62052e-05	RPL7A/RPL13/VIM/RPS6/RPL5/RPL19/RPS9/RPS7/RPS3/RPL17/RPS2/RPL12/YBX3/ZFP36L1/RPSA/RPL10A/NPM1/ZFP36L2
GO:0090150	establishment of protein localization to membrane	16	16/150	324/12821	1.2254e-06	0.000214364	0.000188067	RPL7A/RPL13/RPS6/RPL5/RPL19/RPS9/RPS7/RPS3/RPL17/RPS2/RPL12/RACK1/RPSA/RPL10A/ANK3/YWHAG
GO:0042063	gliogenesis	13	13/150	230/12821	2.96675e-06	0.000486547	0.000426861	SOX2/MDK/VIM/PTPRZ1/PHGDH/TMEM98/GSTP1/GLI3/HES5/PTN/ASCL1/GAP43/MAPT
GO:0034655	nucleobase-containing compound catabolic process	19	19/150	493/12821	4.7632e-06	0.000727838	0.000638552	RPL7A/RPL13/VIM/RPS6/RPL5/RPL19/RPS9/RPS7/RPS3/RPL17/RPS2/RPL12/YBX3/ZFP36L1/RPSA/RPL10A/NPM1/ZFP36L2/HMGB2
GO:0048709	oligodendrocyte differentiation	8	8/150	82/12821	4.99279e-06	0.000727838	0.000638552	MDK/PTPRZ1/TMEM98/GSTP1/GLI3/HES5/PTN/ASCL1
GO:0006417	regulation of translation	15	15/150	326/12821	6.36867e-06	0.000879547	0.00077165	MRPL13/VIM/RPL5/RPS9/RPS3/QKI/RACK1/YBX3/ZFP36L1/RPS27L/CALR/NPM1/TYMS/EIF4EBP1/ZFP36L2
GO:0034248	regulation of cellular amide metabolic process	16	16/150	383/12821	1.04707e-05	0.00137375	0.00120523	MRPL13/VIM/RPL5/RPS9/RPS3/QKI/RACK1/YBX3/ZFP36L1/RPS27L/RTN1/CALR/NPM1/TYMS/EIF4EBP1/ZFP36L2
GO:0050767	regulation of neurogenesis	14	14/150	301/12821	1.16527e-05	0.00145603	0.00127742	MDK/PTPRZ1/TMEM98/ID1/GLI3/NAP1L1/HMGB2/HES5/PTN/ASCL1/HES6/MAP2/MAP6/MAPT
GO:0060284	regulation of cell development	16	16/150	402/12821	1.90729e-05	0.00227488	0.00199581	MDK/PTPRZ1/FBLN1/TMEM98/ID1/CALR/GLI3/NAP1L1/HMGB2/HES5/PTN/ASCL1/HES6/MAP2/MAP6/MAPT
GO:2000177	regulation of neural precursor cell proliferation	7	7/150	72/12821	2.03361e-05	0.00232008	0.00203547	MDK/PTPRZ1/NES/GLI3/NAP1L1/PTN/ASCL1
GO:0051960	regulation of nervous system development	15	15/150	361/12821	2.13865e-05	0.00233826	0.00205142	MDK/PTPRZ1/TMEM98/ID1/GLI3/NAP1L1/HMGB2/HES5/PTN/ASCL1/HES6/MAP2/NRXN1/MAP6/MAPT
GO:0048713	regulation of oligodendrocyte differentiation	5	5/150	32/12821	3.20016e-05	0.00335888	0.00294684	MDK/PTPRZ1/TMEM98/HES5/PTN
GO:0045596	negative regulation of cell differentiation	17	17/150	469/12821	3.42108e-05	0.00345266	0.00302911	SOX2/MDK/CCND1/ADGRV1/FBLN1/ZFP36L1/TMEM98/ID1/CALR/ANP32B/GLI3/ZFP36L2/HES5/PTN/ID3/ASCL1/MAP2
GO:0031099	regeneration	9	9/150	143/12821	4.54351e-05	0.00441562	0.00387394	SOX2/MDK/CCND1/GSTP1/GLI3/TYMS/PTN/GAP43/NREP
GO:0034249	negative regulation of cellular amide metabolic process	9	9/150	151/12821	6.9472e-05	0.00651052	0.00571185	MRPL13/RPS3/RACK1/ZFP36L1/RTN1/CALR/TYMS/EIF4EBP1/ZFP36L2
GO:0021782	glial cell development	7	7/150	88/12821	7.49892e-05	0.00678523	0.00595286	MDK/VIM/PHGDH/GSTP1/HES5/ASCL1/MAPT
GO:0006605	protein targeting	15	15/150	405/12821	7.98001e-05	0.00697985	0.00612361	RPL7A/RPL13/RPS6/RPL5/RPL19/RPS9/RPS7/RPS3/RPL17/RPS2/RPL12/RPSA/RPL10A/ANK3/YWHAG
GO:0033273	response to vitamin	6	6/150	62/12821	8.31372e-05	0.00703716	0.00617389	CCND1/GSTP1/TYMS/PTN/ASCL1/CDKN2D
Cluster 2
ID	Description	Count	GeneRatio	BgRatio	pvalue	p.adjust	qvalue	Genes
GO:0045596	negative regulation of cell differentiation	25	25/178	469/12821	7.12658e-09	2.00471e-05	1.71788e-05	DLX2/BCL11A/SOX11/DLX1/PTN/RUNX1T1/CCND1/MDK/ZFP36L1/ID1/ID3/TLCD3B/HES5/GLI3/ADGRV1/NME2/B2M/TMEM98/XBP1/SOX2/SEMA6A/FBLN1/MEIS2/ANP32B/H4C3
GO:0010001	glial cell differentiation	15	15/178	175/12821	2.00876e-08	2.82532e-05	2.42109e-05	SOX4/VIM/DLX2/SOX11/PTPRZ1/DLX1/PTN/MDK/GSTP1/PHGDH/HES5/GLI3/METRN/TMEM98/SOX2
GO:0021872	forebrain generation of neurons	9	9/178	53/12821	4.10253e-08	3.8468e-05	3.29642e-05	DLX5/DLX2/BCL11B/ARX/DLX1/LHX8/HES5/GLI3/B2M
GO:0048709	oligodendrocyte differentiation	10	10/178	82/12821	1.86384e-07	9.44105e-05	8.09026e-05	DLX2/SOX11/PTPRZ1/DLX1/PTN/MDK/GSTP1/HES5/GLI3/TMEM98
GO:0050678	regulation of epithelial cell proliferation	16	16/178	237/12821	1.9042e-07	9.44105e-05	8.09026e-05	DLX5/BCL11B/SOX11/PTN/CCND1/MDK/ZFP36L1/ID1/HMGB2/HES5/FGFR1/NME2/B2M/XBP1/SOX2/PRKDC
GO:0048713	regulation of oligodendrocyte differentiation	7	7/178	32/12821	2.21863e-07	9.44105e-05	8.09026e-05	DLX2/PTPRZ1/DLX1/PTN/MDK/HES5/TMEM98
GO:0050673	epithelial cell proliferation	17	17/178	272/12821	2.34935e-07	9.44105e-05	8.09026e-05	DLX5/BCL11B/FABP7/SOX11/PTN/CCND1/MDK/ZFP36L1/ID1/HMGB2/HES5/FGFR1/NME2/B2M/XBP1/SOX2/PRKDC
GO:0021879	forebrain neuron differentiation	8	8/178	48/12821	2.77092e-07	9.74325e-05	8.34922e-05	DLX5/DLX2/BCL11B/ARX/DLX1/LHX8/HES5/B2M
GO:0042063	gliogenesis	15	15/178	230/12821	7.26173e-07	0.000226969	0.000194495	SOX4/VIM/DLX2/SOX11/PTPRZ1/DLX1/PTN/MDK/GSTP1/PHGDH/HES5/GLI3/METRN/TMEM98/SOX2
GO:0014014	negative regulation of gliogenesis	6	6/178	28/12821	1.92402e-06	0.000513087	0.000439676	DLX2/SOX11/DLX1/PTN/HES5/TMEM98
GO:0045664	regulation of neuron differentiation	12	12/178	158/12821	2.00638e-06	0.000513087	0.000439676	DLX2/BCL11B/BCL11A/SOX11/DLX1/HES5/FEZ1/GLI3/FGFR1/ZFHX3/B2M/SOX2
GO:0010721	negative regulation of cell development	11	11/178	142/12821	4.47547e-06	0.00104912	0.00089902	DLX2/BCL11A/SOX11/DLX1/PTN/ID1/HES5/B2M/TMEM98/SEMA6A/FBLN1
GO:0014013	regulation of gliogenesis	8	8/178	71/12821	5.95412e-06	0.00128838	0.00110404	DLX2/SOX11/PTPRZ1/DLX1/PTN/MDK/HES5/TMEM98
GO:0021544	subpallium development	5	5/178	21/12821	8.28538e-06	0.00159194	0.00136417	DLX2/BCL11B/DLX1/CNTNAP2/GLI3
GO:0045685	regulation of glial cell differentiation	7	7/178	54/12821	9.02598e-06	0.00159194	0.00136417	DLX2/PTPRZ1/DLX1/PTN/MDK/HES5/TMEM98
GO:0001654	eye development	15	15/178	284/12821	9.80521e-06	0.00159194	0.00136417	VIM/DLX2/BCL11B/DCX/SOX11/DLX1/PTN/RCN1/HES5/GLI3/NES/CDK4/SOX2/PBX3/MEIS2
GO:0150063	visual system development	15	15/178	284/12821	9.80521e-06	0.00159194	0.00136417	VIM/DLX2/BCL11B/DCX/SOX11/DLX1/PTN/RCN1/HES5/GLI3/NES/CDK4/SOX2/PBX3/MEIS2
GO:0030900	forebrain development	16	16/178	321/12821	1.01866e-05	0.00159194	0.00136417	DLX5/DLX2/BCL11B/SLC32A1/ARX/DLX1/PTN/LHX8/CNTNAP2/HES5/FEZ1/GLI3/H2AX/SLC2A1/B2M/SOX2
GO:0048880	sensory system development	15	15/178	289/12821	1.2074e-05	0.00178759	0.00153183	VIM/DLX2/BCL11B/DCX/SOX11/DLX1/PTN/RCN1/HES5/GLI3/NES/CDK4/SOX2/PBX3/MEIS2
GO:0007423	sensory organ development	18	18/178	412/12821	1.69957e-05	0.00239045	0.00204843	DLX5/VIM/DLX2/BCL11B/DCX/SOX11/DLX1/PTN/RCN1/HES5/GLI3/NES/ADGRV1/CDK4/SOX2/PBX3/MEIS2/ANP32B
GO:0050679	positive regulation of epithelial cell proliferation	10	10/178	135/12821	1.82162e-05	0.0024401	0.00209098	DLX5/SOX11/PTN/CCND1/MDK/ID1/HMGB2/FGFR1/NME2/XBP1
GO:0042744	hydrogen peroxide catabolic process	4	4/178	13/12821	2.3289e-05	0.00297782	0.00255176	PRDX4/PRDX1/PRDX6/PRDX5
GO:0050768	negative regulation of neurogenesis	9	9/178	113/12821	2.70813e-05	0.00331215	0.00283826	DLX2/SOX11/DLX1/PTN/ID1/HES5/B2M/TMEM98/SEMA6A
GO:0030217	T cell differentiation	10	10/178	143/12821	3.00283e-05	0.00345218	0.00295825	SOX4/BCL11B/RPS6/MDK/ZFP36L1/GLI3/B2M/TMEM98/XBP1/PRKDC
GO:1903706	regulation of hemopoiesis	14	14/178	276/12821	3.06805e-05	0.00345218	0.00295825	SOX4/PTN/MDK/ZFP36L1/HMGB2/RBFOX2/GLI3/NME2/B2M/XBP1/MEIS2/PRKDC/JUN/H4C3
GO:0051961	negative regulation of nervous system development	9	9/178	117/12821	3.5728e-05	0.00374411	0.00320842	DLX2/SOX11/DLX1/PTN/ID1/HES5/B2M/TMEM98/SEMA6A
GO:0062197	cellular response to chemical stress	14	14/178	280/12821	3.59371e-05	0.00374411	0.00320842	YBX3/ZFP36L1/GSTP1/MGST1/HSPB1/SLC2A1/NME2/PYCR1/PCNA/PRDX1/PRDX6/PRDX5/JUN/TPM1
GO:0033077	T cell differentiation in thymus	6	6/178	47/12821	4.407e-05	0.00430766	0.00369133	BCL11B/RPS6/ZFP36L1/GLI3/B2M/PRKDC
GO:0060284	regulation of cell development	17	17/178	402/12821	4.44088e-05	0.00430766	0.00369133	DLX2/BCL11A/SOX11/PTPRZ1/DLX1/PTN/MDK/ID1/HMGB2/HES5/GLI3/METRN/B2M/TMEM98/SEMA6A/FBLN1/PRKDC
GO:0021537	telencephalon development	12	12/178	216/12821	4.79007e-05	0.00449148	0.00384886	DLX5/DLX2/BCL11B/SLC32A1/ARX/DLX1/CNTNAP2/HES5/FEZ1/GLI3/H2AX/SLC2A1
GO:0045686	negative regulation of glial cell differentiation	4	4/178	16/12821	5.73781e-05	0.0052066	0.00446166	DLX2/DLX1/HES5/TMEM98
GO:0001895	retina homeostasis	6	6/178	50/12821	6.30119e-05	0.00537129	0.00460279	ACTG1/HSPB1/SLC2A1/ADGRV1/B2M/PRDX1
GO:0034508	centromere complex assembly	6	6/178	50/12821	6.30119e-05	0.00537129	0.00460279	NPM1/HELLS/CENPU/CENPF/NASP/H4C3
GO:0009954	proximal/distal pattern formation	4	4/178	17/12821	7.42219e-05	0.00614077	0.00526217	DLX2/DLX1/HES5/GLI3
GO:0050767	regulation of neurogenesis	14	14/178	301/12821	7.86347e-05	0.00631998	0.00541574	DLX2/SOX11/PTPRZ1/DLX1/PTN/MDK/ID1/HMGB2/HES5/GLI3/METRN/B2M/TMEM98/SEMA6A
GO:0021953	central nervous system neuron differentiation	10	10/178	162/12821	8.66403e-05	0.00651093	0.00557937	DLX5/SOX4/DLX2/BCL11B/ARX/DLX1/LHX8/HES5/GLI3/B2M
GO:0000082	G1/S transition of mitotic cell cycle	12	12/178	230/12821	8.77119e-05	0.00651093	0.00557937	SOX4/CCND1/RPS6/TYMS/MCM7/BCAT1/ORC6/PLAGL1/CDK4/PCNA/PRKDC/NASP
GO:0031100	animal organ regeneration	6	6/178	53/12821	8.79542e-05	0.00651093	0.00557937	CCND1/TYMS/GSTP1/GLI3/CDK4/PCNA
GO:0010975	regulation of neuron projection development	16	16/178	388/12821	0.00010076	0.00726761	0.00622779	VIM/BCL11A/STMN2/CRMP1/PTN/GPC2/MDK/ID1/FEZ1/LZTS1/METRN/NME2/B2M/SEMA6A/ENC1/NR2F1
GO:0045665	negative regulation of neuron differentiation	6	6/178	55/12821	0.000108547	0.00763353	0.00654136	DLX2/DLX1/HES5/GLI3/B2M/SOX2
GO:0030855	epithelial cell differentiation	17	17/178	439/12821	0.000130741	0.00897012	0.00768671	DLX5/SOX4/VIM/BCL11B/ARX/BASP1/SOX11/PTN/CD24/CCND1/ZFP36L1/ID1/TYMS/ID3/HES5/NME2/PCNA
Cluster 3
ID	Description	Count	GeneRatio	BgRatio	pvalue	p.adjust	qvalue	Genes
GO:0061564	axon development	10	10/39	461/12821	8.15665e-07	0.000995111	0.00080622	CRMP1/NREP/KIF5C/TUBB3/MAPT/MAP1B/ANK3/GAP43/NRXN1/PTN
GO:0031103	axon regeneration	4	4/39	43/12821	8.28315e-06	0.00406432	0.00329284	NREP/MAP1B/GAP43/PTN
GO:0031102	neuron projection regeneration	4	4/39	47/12821	1.18675e-05	0.00406432	0.00329284	NREP/MAP1B/GAP43/PTN
GO:0010001	glial cell differentiation	6	6/39	175/12821	1.33256e-05	0.00406432	0.00329284	VIM/MAPT/SOX4/GAP43/PTN/PTPRZ1
GO:0007409	axonogenesis	8	8/39	421/12821	3.17932e-05	0.00730374	0.00591735	CRMP1/KIF5C/TUBB3/MAPT/MAP1B/ANK3/GAP43/NRXN1
GO:0048678	response to axon injury	4	4/39	62/12821	3.592e-05	0.00730374	0.00591735	NREP/MAP1B/GAP43/PTN
GO:0051668	localization within membrane	4	4/39	67/12821	4.88183e-05	0.00850834	0.00689329	CD24/CNIH2/NRXN1/PTN
GO:0042063	gliogenesis	6	6/39	230/12821	6.20746e-05	0.00946638	0.00766948	VIM/MAPT/SOX4/GAP43/PTN/PTPRZ1
Cluster 4
ID	Description	Count	GeneRatio	BgRatio	pvalue	p.adjust	qvalue	Genes
GO:0061564	axon development	29	29/230	461/12821	3.77874e-09	1.12191e-05	9.9878e-06	TBR1/LHX9/TUBB3/DCC/GAP43/NRXN1/KIF5C/MAP1B/TUBB2B/OLFM1/MAP2/STMN1/RTN4/CRMP1/LINGO1/NRP2/TMEFF1/NFASC/NREP/ANK3/GDI1/MAP6/NCAM1/ATL1/BCL11B/NRCAM/DRAXIN/GRB2/PTN
GO:0007409	axonogenesis	27	27/230	421/12821	9.07366e-09	1.34698e-05	1.19916e-05	TBR1/LHX9/TUBB3/DCC/GAP43/NRXN1/KIF5C/MAP1B/TUBB2B/OLFM1/MAP2/STMN1/RTN4/CRMP1/LINGO1/NRP2/TMEFF1/NFASC/ANK3/GDI1/MAP6/NCAM1/ATL1/BCL11B/NRCAM/DRAXIN/GRB2
GO:0001764	neuron migration	13	13/230	136/12821	9.78452e-07	0.000795256	0.000707978	DCC/MAP1B/TUBB2B/TUBB2A/DCX/NRP2/NAV1/DNER/GPM6A/NRCAM/FGFR1/MDK/SOX1
GO:0010977	negative regulation of neuron projection development	12	12/230	118/12821	1.33172e-06	0.000795256	0.000707978	DCC/STMN2/VIM/MAP2/RTN4/CRMP1/LINGO1/GDI1/DPYSL3/BCL11A/DRAXIN/NR2F1
GO:0006935	chemotaxis	24	24/230	448/12821	1.70293e-06	0.000795256	0.000707978	TBR1/LHX9/TUBB3/DCC/GAP43/NRXN1/KIF5C/TUBB2B/CXADR/CRMP1/NRP2/TMEFF1/SCG2/NFASC/GSTP1/NCAM1/BCL11B/HMGB2/NRCAM/DRAXIN/GRB2/PTN/FGFR1/MDK
GO:0042330	taxis	24	24/230	449/12821	1.7708e-06	0.000795256	0.000707978	TBR1/LHX9/TUBB3/DCC/GAP43/NRXN1/KIF5C/TUBB2B/CXADR/CRMP1/NRP2/TMEFF1/SCG2/NFASC/GSTP1/NCAM1/BCL11B/HMGB2/NRCAM/DRAXIN/GRB2/PTN/FGFR1/MDK
GO:0010975	regulation of neuron projection development	22	22/230	388/12821	1.87497e-06	0.000795256	0.000707978	TBR1/DCC/STMN2/VIM/ENC1/MAP1B/MAP2/RTN4/CRMP1/LINGO1/GPC2/SNAP25/GDI1/MAP6/PTPRD/DPYSL3/ID1/BCL11A/DRAXIN/PTN/MDK/NR2F1
GO:0007411	axon guidance	17	17/230	249/12821	2.50672e-06	0.000873293	0.000777451	TBR1/LHX9/TUBB3/DCC/GAP43/NRXN1/KIF5C/TUBB2B/CRMP1/NRP2/TMEFF1/NFASC/NCAM1/BCL11B/NRCAM/DRAXIN/GRB2
GO:0097485	neuron projection guidance	17	17/230	250/12821	2.64723e-06	0.000873293	0.000777451	TBR1/LHX9/TUBB3/DCC/GAP43/NRXN1/KIF5C/TUBB2B/CRMP1/NRP2/TMEFF1/NFASC/NCAM1/BCL11B/NRCAM/DRAXIN/GRB2
GO:0031345	negative regulation of cell projection organization	13	13/230	155/12821	4.27359e-06	0.00126883	0.00112958	DCC/STMN2/VIM/MAP2/RTN4/CRMP1/LINGO1/GDI1/DPYSL3/ID1/BCL11A/DRAXIN/NR2F1
GO:0050768	negative regulation of neurogenesis	11	11/230	113/12821	5.68523e-06	0.00137138	0.00122088	DCC/MAP2/SOX11/RTN4/LINGO1/GDI1/HES5/ID1/DRAXIN/PTN/DLL3
GO:0050678	regulation of epithelial cell proliferation	16	16/230	237/12821	5.75831e-06	0.00137138	0.00122088	SOX11/RTN4/CDKN1C/SOX2/NRP2/SCG2/CCND1/BCL11B/HES5/ZFP36L1/ID1/HMGB2/PTN/FGFR1/MDK/INTU
GO:0090150	establishment of protein localization to membrane	19	19/230	324/12821	6.00734e-06	0.00137138	0.00122088	RPS2/RPL41/CD24/RPLP0/RPLP1/RPS15/RPS6/RPL23A/RPSA/CALM1/RPL12/NSG1/OPTN/SNAP25/RPL10A/ANK3/GDI1/ATP1B1/VAMP2
GO:0051961	negative regulation of nervous system development	11	11/230	117/12821	7.96792e-06	0.00137138	0.00122088	DCC/MAP2/SOX11/RTN4/LINGO1/GDI1/HES5/ID1/DRAXIN/PTN/DLL3
GO:0070972	protein localization to endoplasmic reticulum	12	12/230	140/12821	8.04156e-06	0.00137138	0.00122088	RPS2/RPL41/RPLP0/RPLP1/RPS15/RPS6/RTN4/RPL23A/RPSA/RPL12/RPL10A/ANK2
GO:0050767	regulation of neurogenesis	18	18/230	301/12821	8.13818e-06	0.00137138	0.00122088	DCC/MAP1B/MAP2/SOX11/RTN4/LINGO1/GDI1/MAP6/PTPRD/HES5/ID1/HMGB2/DRAXIN/PTN/DLL3/MDK/PTPRZ1/HES6
GO:0050673	epithelial cell proliferation	17	17/230	272/12821	8.1978e-06	0.00137138	0.00122088	SOX11/RTN4/CDKN1C/SOX2/NRP2/SCG2/CCND1/BCL11B/HES5/ZFP36L1/ID1/HMGB2/FABP7/PTN/FGFR1/MDK/INTU
GO:0006614	SRP-dependent cotranslational protein targeting to membrane	10	10/230	96/12821	8.31422e-06	0.00137138	0.00122088	RPS2/RPL41/RPLP0/RPLP1/RPS15/RPS6/RPL23A/RPSA/RPL12/RPL10A
GO:0010721	negative regulation of cell development	12	12/230	142/12821	9.30312e-06	0.00145373	0.00129419	DCC/MAP2/SOX11/RTN4/LINGO1/GDI1/HES5/ID1/BCL11A/DRAXIN/PTN/DLL3
GO:0006613	cotranslational protein targeting to membrane	10	10/230	101/12821	1.30968e-05	0.00194422	0.00173084	RPS2/RPL41/RPLP0/RPLP1/RPS15/RPS6/RPL23A/RPSA/RPL12/RPL10A
GO:0051960	regulation of nervous system development	19	19/230	361/12821	2.75408e-05	0.00389374	0.00346641	DCC/NRXN1/MAP1B/MAP2/SOX11/RTN4/LINGO1/GDI1/MAP6/PTPRD/HES5/ID1/HMGB2/DRAXIN/PTN/DLL3/MDK/PTPRZ1/HES6
GO:0045047	protein targeting to ER	10	10/230	111/12821	3.00545e-05	0.004056	0.00361086	RPS2/RPL41/RPLP0/RPLP1/RPS15/RPS6/RPL23A/RPSA/RPL12/RPL10A
GO:0045596	negative regulation of cell differentiation	22	22/230	469/12821	3.73208e-05	0.00481762	0.0042889	DCC/MAP2/SOX11/RTN4/LINGO1/SOX2/MEN1/GDI1/CCND1/HES5/ZFP36L1/ID1/PBX1/ADGRV1/BCL11A/DRAXIN/ID3/PTN/DLL3/ANP32B/MDK/H4C3
GO:0072599	establishment of protein localization to endoplasmic reticulum	10	10/230	115/12821	4.08356e-05	0.00505171	0.00449729	RPS2/RPL41/RPLP0/RPLP1/RPS15/RPS6/RPL23A/RPSA/RPL12/RPL10A
GO:0000184	nuclear-transcribed mRNA catabolic process, nonsense-mediated decay	10	10/230	119/12821	5.47613e-05	0.00650345	0.00578971	RPS2/RPL41/RPLP0/RPLP1/RPS15/RPS6/RPL23A/RPSA/RPL12/RPL10A
GO:0030900	forebrain development	17	17/230	321/12821	6.81028e-05	0.00777681	0.00692332	TBR1/SSTR2/FOXP2/APLP1/RTN4/SOX2/PCDH9/NRP2/EMX2/PGAP1/BCL11B/HES5/CNTNAP2/DRAXIN/PTN/H2AX/SOX1
GO:0010001	glial cell differentiation	12	12/230	175/12821	7.44857e-05	0.00819067	0.00729176	GAP43/VIM/SOX11/SOX2/DNER/GSTP1/HES5/PTN/MDK/PTPRZ1/PHGDH/SOX1
Cluster 5
ID	Description	Count	GeneRatio	BgRatio	pvalue	p.adjust	qvalue	geneID
GO:0006323	DNA packaging	27	27/197	185/12821	4.55873e-19	1.22721e-15	1.0821e-15	H1-5/H1-3/NUSAP1/TOP2A/CDCA5/H1-2/H3C4/CENPU/H4C3/CENPM/SMC4/H1-4/HMGB2/CENPK/H2AX/SMC2/CENPN/CENPH/HELLS/MIS18BP1/HMGB1/CENPW/ITGB3BP/DNMT1/ANP32B/CENPV/H1-10
GO:0007059	chromosome segregation	30	30/197	297/12821	1.63841e-16	2.2053e-13	1.94453e-13	NUSAP1/MKI67/SPC25/TOP2A/BIRC5/CDCA5/ZWINT/MAD2L1/KIFC1/CENPF/SMC4/UBE2C/NUF2/AURKB/CENPK/ESCO2/SMC2/CENPN/NDC80/CENPH/KIF22/PRC1/BRCA1/FBXO5/CENPW/PTTG1/CDK5RAP2/FEN1/KPNB1/CDC42
GO:0065004	protein-DNA complex assembly	25	25/197	197/12821	3.07043e-16	2.7552e-13	2.42941e-13	H1-5/H1-3/H1-2/H3C4/CENPU/H4C3/CENPF/CENPM/H1-4/HMGB2/CENPK/H2AX/CENPN/CENPH/HELLS/MIS18BP1/HMGB1/CENPW/GMNN/ITGB3BP/MCM7/RPA3/ANP32B/CENPV/H1-10
GO:0140014	mitotic nuclear division	28	28/197	274/12821	1.35564e-15	6.56268e-13	5.78667e-13	NUSAP1/MKI67/CDCA5/ZWINT/MAD2L1/MYBL2/CDK1/KIFC1/KIF11/CENPF/SMC4/UBE2C/NUF2/AURKB/CENPK/SMC2/TPX2/NDC80/KIF22/PRC1/FBXO5/PTTG1/VRK1/CDK5RAP2/UBE2S/RANBP1/KPNB1/CDC42
GO:0031497	chromatin assembly	22	22/197	153/12821	1.42977e-15	6.56268e-13	5.78667e-13	H1-5/H1-3/H1-2/H3C4/CENPU/H4C3/CENPM/H1-4/HMGB2/CENPK/H2AX/CENPN/CENPH/HELLS/MIS18BP1/HMGB1/CENPW/ITGB3BP/DNMT1/ANP32B/CENPV/H1-10
GO:0071824	protein-DNA complex subunit organization	26	26/197	231/12821	1.46271e-15	6.56268e-13	5.78667e-13	H1-5/H1-3/H1-2/H3C4/CENPU/H4C3/CENPF/CENPM/H1-4/HMGB2/CENPK/H2AX/CENPN/CENPH/HELLS/MIS18BP1/HMGB1/CENPW/GMNN/ITGB3BP/ANP32E/MCM7/RPA3/ANP32B/CENPV/H1-10
GO:0000280	nuclear division	32	32/197	376/12821	2.10857e-15	8.10894e-13	7.1501e-13	NUSAP1/MKI67/TOP2A/CDCA5/ZWINT/MAD2L1/MYBL2/RAD51AP1/CDK1/KIFC1/KIF11/CENPF/SMC4/UBE2C/NUF2/AURKB/CENPK/SMC2/TPX2/NDC80/KIF22/PRC1/MND1/FBXO5/CKS2/PTTG1/VRK1/CDK5RAP2/UBE2S/RANBP1/KPNB1/CDC42
GO:0071103	DNA conformation change	28	28/197	291/12821	6.38832e-15	2.14967e-12	1.89548e-12	H1-5/H1-3/NUSAP1/TOP2A/CDCA5/H1-2/H3C4/CENPU/H4C3/CENPM/SMC4/H1-4/HMGB2/CENPK/H2AX/SMC2/CENPN/CENPH/HELLS/MIS18BP1/HMGB1/CENPW/ITGB3BP/MCM7/DNMT1/ANP32B/CENPV/H1-10
GO:0048285	organelle fission	33	33/197	420/12821	7.52064e-15	2.24951e-12	1.98351e-12	NUSAP1/MKI67/TOP2A/CDCA5/ZWINT/MAD2L1/MYBL2/RAD51AP1/CDK1/KIFC1/KIF11/CENPF/SMC4/UBE2C/NUF2/AURKB/CENPK/SMC2/TPX2/NDC80/KIF22/PRC1/MND1/FBXO5/CKS2/PTTG1/VRK1/CDK5RAP2/UBE2S/RANBP1/KPNB1/CDC42/MAPT
GO:0006333	chromatin assembly or disassembly	22	22/197	174/12821	2.23941e-14	6.02849e-12	5.31565e-12	H1-5/H1-3/H1-2/H3C4/CENPU/H4C3/CENPM/H1-4/HMGB2/CENPK/H2AX/CENPN/CENPH/HELLS/MIS18BP1/HMGB1/CENPW/ITGB3BP/DNMT1/ANP32B/CENPV/H1-10
GO:0006334	nucleosome assembly	18	18/197	108/12821	4.3357e-14	1.02639e-11	9.05027e-12	H1-5/H1-3/H1-2/H3C4/CENPU/H4C3/CENPM/H1-4/HMGB2/CENPK/H2AX/CENPN/CENPH/MIS18BP1/CENPW/ITGB3BP/ANP32B/H1-10
GO:0000819	sister chromatid segregation	22	22/197	180/12821	4.5753e-14	1.02639e-11	9.05027e-12	NUSAP1/TOP2A/CDCA5/ZWINT/MAD2L1/KIFC1/CENPF/SMC4/UBE2C/NUF2/AURKB/CENPK/ESCO2/SMC2/NDC80/KIF22/PRC1/FBXO5/PTTG1/CDK5RAP2/FEN1/KPNB1
GO:0034728	nucleosome organization	19	19/197	140/12821	3.94654e-13	8.17237e-11	7.20603e-11	H1-5/H1-3/H1-2/H3C4/CENPU/H4C3/CENPM/H1-4/HMGB2/CENPK/H2AX/CENPN/CENPH/MIS18BP1/CENPW/ITGB3BP/ANP32E/ANP32B/H1-10
GO:0098813	nuclear chromosome segregation	23	23/197	236/12821	1.52214e-12	2.92685e-10	2.58076e-10	NUSAP1/TOP2A/CDCA5/ZWINT/MAD2L1/KIFC1/CENPF/SMC4/UBE2C/NUF2/AURKB/CENPK/ESCO2/SMC2/NDC80/KIF22/PRC1/FBXO5/PTTG1/CDK5RAP2/FEN1/KPNB1/CDC42
GO:0000070	mitotic sister chromatid segregation	19	19/197	155/12821	2.54175e-12	4.56159e-10	4.0222e-10	NUSAP1/CDCA5/ZWINT/MAD2L1/KIFC1/CENPF/SMC4/UBE2C/NUF2/AURKB/CENPK/SMC2/NDC80/KIF22/PRC1/FBXO5/PTTG1/CDK5RAP2/KPNB1
GO:0034401	chromatin organization involved in regulation of transcription	17	17/197	125/12821	6.93397e-12	1.16664e-09	1.02869e-09	H1-5/H1-3/H1-2/ATAD2/H3C4/H4C3/H1-4/CDCA4/H2AX/H2AC20/H2AZ1/HELLS/HMGB1/DNMT1/H2AZ2/CENPV/H1-10
GO:0034508	centromere complex assembly	12	12/197	50/12821	9.018e-12	1.42803e-09	1.25917e-09	CENPU/H4C3/CENPF/CENPM/CENPK/CENPN/CENPH/HELLS/MIS18BP1/CENPW/ITGB3BP/CENPV
GO:0051383	kinetochore organization	9	9/197	22/12821	1.6645e-11	2.43114e-09	2.14367e-09	CENPF/SMC4/NUF2/CENPK/SMC2/CENPN/NDC80/CENPH/CENPW
GO:0031055	chromatin remodeling at centromere	11	11/197	41/12821	1.80088e-11	2.43114e-09	2.14367e-09	CENPU/H4C3/CENPM/CENPK/CENPN/CENPH/HELLS/MIS18BP1/CENPW/ITGB3BP/CENPV
GO:0097549	chromatin organization involved in negative regulation of transcription	16	16/197	114/12821	1.8062e-11	2.43114e-09	2.14367e-09	H1-5/H1-3/H1-2/ATAD2/H3C4/H4C3/H1-4/H2AX/H2AC20/H2AZ1/HELLS/HMGB1/DNMT1/H2AZ2/CENPV/H1-10
GO:0030261	chromosome condensation	10	10/197	35/12821	7.6734e-11	9.83657e-09	8.67344e-09	H1-5/H1-3/NUSAP1/TOP2A/CDCA5/H1-2/SMC4/H1-4/SMC2/H1-10
GO:0006260	DNA replication	22	22/197	265/12821	1.14024e-10	1.39524e-08	1.23026e-08	RRM2/PCLAF/CDK1/ORC6/ESCO2/CLSPN/MCM10/BRCA1/FBXO5/RRM1/GMNN/FEN1/GINS2/MCM7/BAZ1A/RPA3/ALYREF/PCNA/NUCKS1/DUT/PTMS/CDC42
GO:0045814	negative regulation of gene expression, epigenetic	14	14/197	99/12821	3.1139e-10	3.64461e-08	3.21365e-08	H1-5/H1-3/H1-2/ATAD2/H3C4/H4C3/H1-4/H2AX/H2AC20/H2AZ1/HMGB1/DNMT1/H2AZ2/H1-10
GO:0040029	regulation of gene expression, epigenetic	17	17/197	170/12821	9.64959e-10	1.08236e-07	9.54379e-08	H1-5/H1-3/H1-2/ATAD2/H3C4/H4C3/H1-4/CDCA4/H2AX/H2AC20/H2AZ1/BRCA1/HMGB1/DEK/DNMT1/H2AZ2/H1-10
GO:0045787	positive regulation of cell cycle	23	23/197	332/12821	1.51468e-09	1.63101e-07	1.43815e-07	NUSAP1/CDCA5/MAD2L1/RAD51AP1/CDK1/UBE2C/AURKB/CKS1B/NDC80/BRCA1/FBXO5/CKS2/FEN1/RANBP1/PCNA/CCND1/CDK4/ASCL1/EIF4EBP1/CENPV/SOX4/CDC42/MEIS2
GO:0006342	chromatin silencing	11	11/197	62/12821	2.18723e-09	2.26462e-07	1.99684e-07	H1-5/H1-3/H1-2/ATAD2/H1-4/H2AX/H2AC20/H2AZ1/HMGB1/H2AZ2/H1-10
GO:0043486	histone exchange	10	10/197	48/12821	2.29865e-09	2.29184e-07	2.02084e-07	CENPU/H4C3/CENPM/CENPK/CENPN/CENPH/MIS18BP1/CENPW/ITGB3BP/ANP32E
GO:0031936	negative regulation of chromatin silencing	6	6/197	10/12821	2.4338e-09	2.33992e-07	2.06324e-07	H1-5/H1-3/H1-2/ATAD2/H1-4/H1-10
GO:0034080	CENP-A containing nucleosome assembly	9	9/197	37/12821	3.41119e-09	3.06098e-07	2.69903e-07	CENPU/H4C3/CENPM/CENPK/CENPN/CENPH/MIS18BP1/CENPW/ITGB3BP
GO:0061641	CENP-A containing chromatin organization	9	9/197	37/12821	3.41119e-09	3.06098e-07	2.69903e-07	CENPU/H4C3/CENPM/CENPK/CENPN/CENPH/MIS18BP1/CENPW/ITGB3BP
GO:0006310	DNA recombination	19	19/197	249/12821	9.19727e-09	7.98679e-07	7.04239e-07	H1-5/H1-3/TOP2A/H1-2/RAD51AP1/H1-4/HMGB2/H2AX/MND1/BRCA1/HMGB1/FEN1/GINS2/MCM7/RPA3/ALYREF/NUCKS1/H1-10/TERF2IP
GO:1902850	microtubule cytoskeleton organization involved in mitosis	14	14/197	137/12821	2.32815e-08	1.95856e-06	1.72697e-06	NUSAP1/SPC25/MAD2L1/MYBL2/KIFC1/KIF11/NUF2/AURKB/TPX2/NDC80/CENPH/PRC1/CDK5RAP2/KPNB1
GO:0006336	DNA replication-independent nucleosome assembly	9	9/197	47/12821	3.27229e-08	2.61762e-06	2.30809e-06	CENPU/H4C3/CENPM/CENPK/CENPN/CENPH/MIS18BP1/CENPW/ITGB3BP
GO:0031935	regulation of chromatin silencing	6	6/197	14/12821	3.30605e-08	2.61762e-06	2.30809e-06	H1-5/H1-3/H1-2/ATAD2/H1-4/H1-10
GO:0034724	DNA replication-independent nucleosome organization	9	9/197	48/12821	3.97439e-08	3.05687e-06	2.69541e-06	CENPU/H4C3/CENPM/CENPK/CENPN/CENPH/MIS18BP1/CENPW/ITGB3BP
GO:0090068	positive regulation of cell cycle process	18	18/197	253/12821	6.76273e-08	5.05702e-06	4.45905e-06	NUSAP1/CDCA5/MAD2L1/RAD51AP1/CDK1/UBE2C/AURKB/NDC80/BRCA1/FBXO5/FEN1/RANBP1/PCNA/CCND1/CDK4/CENPV/SOX4/CDC42
GO:0033044	regulation of chromosome organization	18	18/197	256/12821	8.09101e-08	5.88676e-06	5.19068e-06	H1-5/TOP2A/CDCA5/ZWINT/MAD2L1/CENPF/UBE2C/AURKB/NDC80/BRCA1/FBXO5/PTTG1/CDK5RAP2/FEN1/DNMT1/CENPV/TERF2IP/MAPT
GO:0033046	negative regulation of sister chromatid segregation	8	8/197	39/12821	1.10255e-07	7.42013e-06	6.54274e-06	ZWINT/MAD2L1/CENPF/AURKB/NDC80/FBXO5/PTTG1/CDK5RAP2
GO:0033048	negative regulation of mitotic sister chromatid segregation	8	8/197	39/12821	1.10255e-07	7.42013e-06	6.54274e-06	ZWINT/MAD2L1/CENPF/AURKB/NDC80/FBXO5/PTTG1/CDK5RAP2
GO:2000816	negative regulation of mitotic sister chromatid separation	8	8/197	39/12821	1.10255e-07	7.42013e-06	6.54274e-06	ZWINT/MAD2L1/CENPF/AURKB/NDC80/FBXO5/PTTG1/CDK5RAP2
GO:0051985	negative regulation of chromosome segregation	8	8/197	40/12821	1.36017e-07	8.71804e-06	7.68717e-06	ZWINT/MAD2L1/CENPF/AURKB/NDC80/FBXO5/PTTG1/CDK5RAP2
GO:1905819	negative regulation of chromosome separation	8	8/197	40/12821	1.36017e-07	8.71804e-06	7.68717e-06	ZWINT/MAD2L1/CENPF/AURKB/NDC80/FBXO5/PTTG1/CDK5RAP2
GO:0006338	chromatin remodeling	15	15/197	183/12821	1.40819e-07	8.81589e-06	7.77346e-06	H3C4/CENPU/H4C3/CENPM/CENPK/CENPN/CENPH/HELLS/MIS18BP1/CENPW/ITGB3BP/ANP32E/BAZ1A/DNMT1/CENPV
GO:0033047	regulation of mitotic sister chromatid segregation	8	8/197	42/12821	2.03333e-07	1.24403e-05	1.09693e-05	ZWINT/MAD2L1/CENPF/AURKB/NDC80/FBXO5/PTTG1/CDK5RAP2
GO:0010965	regulation of mitotic sister chromatid separation	9	9/197	60/12821	2.98823e-07	1.78763e-05	1.57625e-05	ZWINT/MAD2L1/CENPF/UBE2C/AURKB/NDC80/FBXO5/PTTG1/CDK5RAP2
GO:0043044	ATP-dependent chromatin remodeling	10	10/197	79/12821	3.34981e-07	1.91866e-05	1.69179e-05	CENPU/H4C3/CENPM/CENPK/CENPN/CENPH/MIS18BP1/CENPW/ITGB3BP/ANP32E
GO:0051983	regulation of chromosome segregation	10	10/197	79/12821	3.34981e-07	1.91866e-05	1.69179e-05	MKI67/ZWINT/MAD2L1/CENPF/UBE2C/AURKB/NDC80/FBXO5/PTTG1/CDK5RAP2
GO:0016584	nucleosome positioning	5	5/197	11/12821	3.4896e-07	1.95708e-05	1.72567e-05	H1-5/H1-3/H1-2/H1-4/H1-10
GO:0051306	mitotic sister chromatid separation	9	9/197	62/12821	3.99349e-07	2.19397e-05	1.93455e-05	ZWINT/MAD2L1/CENPF/UBE2C/AURKB/NDC80/FBXO5/PTTG1/CDK5RAP2
GO:2001251	negative regulation of chromosome organization	10	10/197	84/12821	6.00646e-07	3.23388e-05	2.85149e-05	TOP2A/ZWINT/MAD2L1/CENPF/AURKB/NDC80/FBXO5/PTTG1/CDK5RAP2/TERF2IP
GO:0033045	regulation of sister chromatid segregation	9	9/197	66/12821	6.91049e-07	3.57751e-05	3.15448e-05	ZWINT/MAD2L1/CENPF/UBE2C/AURKB/NDC80/FBXO5/PTTG1/CDK5RAP2
GO:1905818	regulation of chromosome separation	9	9/197	66/12821	6.91049e-07	3.57751e-05	3.15448e-05	ZWINT/MAD2L1/CENPF/UBE2C/AURKB/NDC80/FBXO5/PTTG1/CDK5RAP2
GO:0051304	chromosome separation	10	10/197	86/12821	7.50069e-07	3.80979e-05	3.3593e-05	TOP2A/ZWINT/MAD2L1/CENPF/UBE2C/AURKB/NDC80/FBXO5/PTTG1/CDK5RAP2
GO:0006302	double-strand break repair	16	16/197	244/12821	1.11447e-06	5.55581e-05	4.89887e-05	CDCA5/RAD51AP1/H4C3/HMGB2/ESCO2/H2AX/FOXM1/BRCA1/HMGB1/FEN1/DEK/GINS2/MCM7/RPA3/NUCKS1/TERF2IP
GO:1905268	negative regulation of chromatin organization	8	8/197	52/12821	1.13672e-06	5.56373e-05	4.90585e-05	H1-5/H1-3/H1-2/ATAD2/H1-4/BRCA1/DNMT1/H1-10
GO:0045815	positive regulation of gene expression, epigenetic	8	8/197	53/12821	1.32133e-06	6.35183e-05	5.60076e-05	H1-5/H1-3/H1-2/ATAD2/H1-4/CDCA4/DEK/H1-10
GO:0051783	regulation of nuclear division	11	11/197	114/12821	1.38176e-06	6.52577e-05	5.75413e-05	NUSAP1/MKI67/ZWINT/MAD2L1/RAD51AP1/CENPF/AURKB/NDC80/FBXO5/CDK5RAP2/CDC42
GO:0010639	negative regulation of organelle organization	18	18/197	311/12821	1.43332e-06	6.64487e-05	5.85915e-05	TOP2A/ZWINT/MAD2L1/CENPF/AURKB/TPX2/NDC80/BRCA1/FBXO5/PTTG1/CDK5RAP2/STMN2/TMSB10/TERF2IP/MAP1B/MAP2/MAPT/FEZ1
GO:0009263	deoxyribonucleotide biosynthetic process	5	5/197	14/12821	1.45634e-06	6.64487e-05	5.85915e-05	RRM2/TYMS/RRM1/DTYMK/DUT
GO:0007052	mitotic spindle organization	11	11/197	115/12821	1.50764e-06	6.76225e-05	5.96265e-05	SPC25/MYBL2/KIFC1/KIF11/NUF2/AURKB/TPX2/NDC80/CENPH/PRC1/KPNB1
GO:0045841	negative regulation of mitotic metaphase/anaphase transition	7	7/197	38/12821	1.53231e-06	6.76225e-05	5.96265e-05	ZWINT/MAD2L1/CENPF/AURKB/NDC80/FBXO5/CDK5RAP2
GO:1902100	negative regulation of metaphase/anaphase transition of cell cycle	7	7/197	39/12821	1.84338e-06	8.00385e-05	7.05743e-05	ZWINT/MAD2L1/CENPF/AURKB/NDC80/FBXO5/CDK5RAP2
GO:0007088	regulation of mitotic nuclear division	10	10/197	97/12821	2.30142e-06	9.71633e-05	8.56742e-05	NUSAP1/MKI67/ZWINT/MAD2L1/CENPF/AURKB/NDC80/FBXO5/CDK5RAP2/CDC42
GO:0030071	regulation of mitotic metaphase/anaphase transition	8	8/197	57/12821	2.33735e-06	9.71633e-05	8.56742e-05	ZWINT/MAD2L1/CENPF/UBE2C/AURKB/NDC80/FBXO5/CDK5RAP2
GO:0000075	cell cycle checkpoint	14	14/197	199/12821	2.34607e-06	9.71633e-05	8.56742e-05	ZWINT/MAD2L1/CDK1/CENPF/AURKB/H2AX/CLSPN/NDC80/BRCA1/CDK5RAP2/PCNA/CCND1/SOX4/SOX11
GO:0000082	G1/S transition of mitotic cell cycle	15	15/197	230/12821	2.61165e-06	0.000106524	9.39279e-05	RRM2/CDK1/ORC6/TYMS/DHFR/MCM10/FBXO5/GMNN/MCM7/RPA3/PCNA/CCND1/CDK4/EIF4EBP1/SOX4
GO:0060969	negative regulation of gene silencing	6	6/197	27/12821	2.75855e-06	0.000110836	9.77302e-05	H1-5/H1-3/H1-2/ATAD2/H1-4/H1-10
GO:1901988	negative regulation of cell cycle phase transition	15	15/197	232/12821	2.90688e-06	0.000115078	0.000101471	ZWINT/MAD2L1/CDK1/CENPF/AURKB/CLSPN/NDC80/BRCA1/FBXO5/CDK5RAP2/ATF5/PCNA/CCND1/CDK4/SOX4
GO:0007091	metaphase/anaphase transition of mitotic cell cycle	8	8/197	59/12821	3.05534e-06	0.0001175	0.000103606	ZWINT/MAD2L1/CENPF/UBE2C/AURKB/NDC80/FBXO5/CDK5RAP2
GO:1902099	regulation of metaphase/anaphase transition of cell cycle	8	8/197	59/12821	3.05534e-06	0.0001175	0.000103606	ZWINT/MAD2L1/CENPF/UBE2C/AURKB/NDC80/FBXO5/CDK5RAP2
GO:0006261	DNA-dependent DNA replication	12	12/197	151/12821	3.5939e-06	0.000136264	0.000120152	ORC6/MCM10/FBXO5/GMNN/FEN1/GINS2/MCM7/BAZ1A/RPA3/ALYREF/PCNA/NUCKS1
GO:0044784	metaphase/anaphase transition of cell cycle	8	8/197	61/12821	3.9524e-06	0.000147776	0.000130302	ZWINT/MAD2L1/CENPF/UBE2C/AURKB/NDC80/FBXO5/CDK5RAP2
GO:0007093	mitotic cell cycle checkpoint	12	12/197	153/12821	4.1222e-06	0.000152013	0.000134038	ZWINT/MAD2L1/CDK1/CENPF/AURKB/CLSPN/NDC80/BRCA1/CDK5RAP2/PCNA/CCND1/SOX4
GO:0051382	kinetochore assembly	5	5/197	17/12821	4.33542e-06	0.000157716	0.000139066	CENPF/CENPK/CENPN/CENPH/CENPW
GO:0051310	metaphase plate congression	8	8/197	62/12821	4.47878e-06	0.00016008	0.000141151	CDCA5/KIFC1/CENPF/NUF2/AURKB/NDC80/KIF22/KPNB1
GO:0051052	regulation of DNA metabolic process	17	17/197	304/12821	4.51934e-06	0.00016008	0.000141151	H1-5/H1-3/H1-2/RAD51AP1/H1-4/AURKB/H2AX/FOXM1/BRCA1/HMGB1/USP1/DEK/ALYREF/PCNA/NUCKS1/H1-10/TERF2IP
GO:0051656	establishment of organelle localization	19	19/197	376/12821	5.35825e-06	0.00018733	0.000165179	NUSAP1/CDCA5/MAD2L1/KIFC1/CENPF/NUF2/AURKB/NDC80/KIF22/CDK5RAP2/KPNB1/SYNE2/MAP1B/MAP2/CDC42/MAPT/KIF5C/FEZ1/KIF3A
GO:0010948	negative regulation of cell cycle process	17	17/197	309/12821	5.61791e-06	0.00019389	0.000170963	RRM2/ZWINT/MAD2L1/CDK1/CENPF/AURKB/CLSPN/NDC80/BRCA1/FBXO5/PTTG1/CDK5RAP2/ATF5/PCNA/CCND1/CDK4/SOX4
GO:0045839	negative regulation of mitotic nuclear division	7	7/197	46/12821	5.85726e-06	0.000199592	0.000175991	ZWINT/MAD2L1/CENPF/AURKB/NDC80/FBXO5/CDK5RAP2
GO:0044843	cell cycle G1/S phase transition	15	15/197	247/12821	6.25814e-06	0.000210586	0.000185686	RRM2/CDK1/ORC6/TYMS/DHFR/MCM10/FBXO5/GMNN/MCM7/RPA3/PCNA/CCND1/CDK4/EIF4EBP1/SOX4
GO:1901987	regulation of cell cycle phase transition	20	20/197	421/12821	7.5509e-06	0.000250951	0.000221277	CDCA5/ZWINT/MAD2L1/CDK1/CENPF/UBE2C/AURKB/TPX2/CLSPN/NDC80/BRCA1/FBXO5/CDK5RAP2/ATF5/TUBB4B/PCNA/TUBA1A/CCND1/CDK4/SOX4
GO:1901991	negative regulation of mitotic cell cycle phase transition	14	14/197	221/12821	7.94781e-06	0.000260921	0.000230068	ZWINT/MAD2L1/CDK1/CENPF/AURKB/CLSPN/NDC80/BRCA1/FBXO5/CDK5RAP2/PCNA/CCND1/CDK4/SOX4
GO:0007080	mitotic metaphase plate congression	7	7/197	49/12821	9.04119e-06	0.000293239	0.000258565	CDCA5/KIFC1/NUF2/AURKB/NDC80/KIF22/KPNB1
GO:1901990	regulation of mitotic cell cycle phase transition	19	19/197	391/12821	9.3767e-06	0.000300501	0.000264968	CDCA5/ZWINT/MAD2L1/CDK1/CENPF/UBE2C/AURKB/TPX2/CLSPN/NDC80/BRCA1/FBXO5/CDK5RAP2/TUBB4B/PCNA/TUBA1A/CCND1/CDK4/SOX4
GO:0051784	negative regulation of nuclear division	7	7/197	50/12821	1.03775e-05	0.000328661	0.000289798	ZWINT/MAD2L1/CENPF/AURKB/NDC80/FBXO5/CDK5RAP2
GO:0051303	establishment of chromosome localization	8	8/197	71/12821	1.25241e-05	0.000392033	0.000345677	CDCA5/KIFC1/CENPF/NUF2/AURKB/NDC80/KIF22/KPNB1
GO:0007051	spindle organization	12	12/197	174/12821	1.53867e-05	0.000471537	0.00041578	SPC25/MYBL2/KIFC1/KIF11/NUF2/AURKB/TPX2/NDC80/CENPH/PRC1/FBXO5/KPNB1
GO:0050000	chromosome localization	8	8/197	73/12821	1.54143e-05	0.000471537	0.00041578	CDCA5/KIFC1/CENPF/NUF2/AURKB/NDC80/KIF22/KPNB1
GO:0007094	mitotic spindle assembly checkpoint	6	6/197	36/12821	1.61781e-05	0.000478587	0.000421997	ZWINT/MAD2L1/CENPF/AURKB/NDC80/CDK5RAP2
GO:0071173	spindle assembly checkpoint	6	6/197	36/12821	1.61781e-05	0.000478587	0.000421997	ZWINT/MAD2L1/CENPF/AURKB/NDC80/CDK5RAP2
GO:0071174	mitotic spindle checkpoint	6	6/197	36/12821	1.61781e-05	0.000478587	0.000421997	ZWINT/MAD2L1/CENPF/AURKB/NDC80/CDK5RAP2
GO:0031577	spindle checkpoint	6	6/197	37/12821	1.90642e-05	0.000551838	0.000486586	ZWINT/MAD2L1/CENPF/AURKB/NDC80/CDK5RAP2
GO:0045910	negative regulation of DNA recombination	6	6/197	37/12821	1.90642e-05	0.000551838	0.000486586	H1-5/H1-3/H1-2/H1-4/H1-10/TERF2IP
GO:1902749	regulation of cell cycle G2/M phase transition	13	13/197	210/12821	2.15596e-05	0.000617429	0.000544421	CDK1/CENPF/AURKB/TPX2/CLSPN/BRCA1/FBXO5/CDK5RAP2/ATF5/TUBB4B/TUBA1A/CCND1/CDK4
GO:0045930	negative regulation of mitotic cell cycle	15	15/197	281/12821	2.893e-05	0.000819784	0.000722848	ZWINT/MAD2L1/CDK1/CENPF/AURKB/CLSPN/NDC80/BRCA1/FBXO5/CDK5RAP2/BTG3/PCNA/CCND1/CDK4/SOX4
GO:0010389	regulation of G2/M transition of mitotic cell cycle	12	12/197	194/12821	4.52681e-05	0.00126939	0.00111929	CDK1/CENPF/AURKB/TPX2/CLSPN/BRCA1/FBXO5/CDK5RAP2/TUBB4B/TUBA1A/CCND1/CDK4
GO:0000018	regulation of DNA recombination	8	8/197	85/12821	4.71607e-05	0.00130883	0.00115407	H1-5/H1-3/H1-2/RAD51AP1/H1-4/ALYREF/H1-10/TERF2IP
GO:0090307	mitotic spindle assembly	7	7/197	63/12821	4.8569e-05	0.00133416	0.0011764	MYBL2/KIFC1/KIF11/AURKB/TPX2/PRC1/KPNB1
GO:0015949	nucleobase-containing small molecule interconversion	5	5/197	27/12821	4.99148e-05	0.00135728	0.00119679	RRM2/TYMS/RRM1/DTYMK/DUT
GO:0044839	cell cycle G2/M phase transition	14	14/197	263/12821	5.5334e-05	0.00148959	0.00131345	CDK1/CENPF/AURKB/FOXM1/TPX2/CLSPN/BRCA1/FBXO5/CDK5RAP2/ATF5/TUBB4B/TUBA1A/CCND1/CDK4
GO:0007076	mitotic chromosome condensation	4	4/197	15/12821	6.46307e-05	0.00172263	0.00151894	NUSAP1/CDCA5/SMC4/SMC2
GO:0031099	regeneration	10	10/197	143/12821	7.09565e-05	0.00187269	0.00165126	TYMS/DHFR/SOX2/MDK/PCNA/CCND1/CDK4/MAP1B/GAP43/NREP
GO:0040001	establishment of mitotic spindle localization	5	5/197	30/12821	8.48742e-05	0.00221827	0.00195597	NUSAP1/MAD2L1/NDC80/CDK5RAP2/KPNB1
GO:0046785	microtubule polymerization	7	7/197	70/12821	9.61228e-05	0.0024881	0.0021939	TPX2/FBXO5/CDK5RAP2/STMN2/MAP1B/MAP2/MAPT
GO:0016458	gene silencing	13	13/197	243/12821	9.73803e-05	0.00249665	0.00220143	H1-5/H1-3/H1-2/ATAD2/H3C4/H4C3/H1-4/H2AX/H2AC20/H2AZ1/HMGB1/H2AZ2/H1-10
GO:0000083	regulation of transcription involved in G1/S transition of mitotic cell cycle	5	5/197	31/12821	9.99425e-05	0.00253816	0.00223804	RRM2/TYMS/DHFR/FBXO5/PCNA
GO:0007098	centrosome cycle	9	9/197	121/12821	0.000102015	0.00256658	0.00226309	PCLAF/CDK1/KIF11/NDC80/BRCA1/CDK5RAP2/ATF5/RANBP1/KIF3A
GO:0000086	G2/M transition of mitotic cell cycle	13	13/197	245/12821	0.000105755	0.00263604	0.00232434	CDK1/CENPF/AURKB/FOXM1/TPX2/CLSPN/BRCA1/FBXO5/CDK5RAP2/TUBB4B/TUBA1A/CCND1/CDK4
GO:0006282	regulation of DNA repair	9	9/197	123/12821	0.000115746	0.00285861	0.00252059	RAD51AP1/H2AX/FOXM1/BRCA1/HMGB1/USP1/DEK/PCNA/TERF2IP
GO:0048857	neural nucleus development	6	6/197	51/12821	0.000123537	0.00302329	0.0026658	CKB/ASCL1/BASP1/CALM2/CDC42/INA
GO:0031110	regulation of microtubule polymerization or depolymerization	7	7/197	73/12821	0.000125678	0.00304799	0.00268758	TPX2/CDK5RAP2/STMN2/MAP1B/STMN4/MAP2/MAPT
GO:0045931	positive regulation of mitotic cell cycle	8	8/197	100/12821	0.000149893	0.00360278	0.00317677	CDCA5/CDK1/UBE2C/FBXO5/CCND1/CDK4/EIF4EBP1/MEIS2
GO:0000724	double-strand break repair via homologous recombination	9	9/197	129/12821	0.000166556	0.00393306	0.00346799	RAD51AP1/H2AX/BRCA1/FEN1/GINS2/MCM7/RPA3/NUCKS1/TERF2IP
GO:0140013	meiotic nuclear division	9	9/197	129/12821	0.000166556	0.00393306	0.00346799	TOP2A/RAD51AP1/SMC4/NUF2/SMC2/MND1/FBXO5/CKS2/PTTG1
GO:0000725	recombinational repair	9	9/197	131/12821	0.000187155	0.00434329	0.00382971	RAD51AP1/H2AX/BRCA1/FEN1/GINS2/MCM7/RPA3/NUCKS1/TERF2IP
GO:0031023	microtubule organizing center organization	9	9/197	131/12821	0.000187155	0.00434329	0.00382971	PCLAF/CDK1/KIF11/NDC80/BRCA1/CDK5RAP2/ATF5/RANBP1/KIF3A
GO:0031145	anaphase-promoting complex-dependent catabolic process	7	7/197	78/12821	0.000191035	0.00439545	0.00387571	MAD2L1/CDK1/UBE2C/AURKB/FBXO5/PTTG1/UBE2S
GO:0031109	microtubule polymerization or depolymerization	8	8/197	104/12821	0.00019692	0.00449245	0.00396124	TPX2/FBXO5/CDK5RAP2/STMN2/MAP1B/STMN4/MAP2/MAPT
GO:0072384	organelle transport along microtubule	7	7/197	79/12821	0.00020692	0.00468091	0.00412741	SYNE2/MAP1B/MAP2/CDC42/MAPT/FEZ1/KIF3A
GO:0009262	deoxyribonucleotide metabolic process	5	5/197	37/12821	0.000237939	0.00529366	0.00466771	RRM2/TYMS/RRM1/DTYMK/DUT
GO:0021762	substantia nigra development	5	5/197	37/12821	0.000237939	0.00529366	0.00466771	CKB/BASP1/CALM2/CDC42/INA
GO:0051225	spindle assembly	8	8/197	108/12821	0.000255444	0.00563652	0.00497003	MYBL2/KIFC1/KIF11/AURKB/TPX2/PRC1/FBXO5/KPNB1
GO:0044786	cell cycle DNA replication	6	6/197	61/12821	0.000335399	0.0073406	0.00647261	FBXO5/GMNN/FEN1/MCM7/RPA3/PCNA
GO:2001020	regulation of response to DNA damage stimulus	11	11/197	207/12821	0.000355656	0.00772118	0.00680819	RAD51AP1/H2AX/FOXM1/BRCA1/FBXO5/HMGB1/USP1/DEK/PCNA/TERF2IP/MAPT
GO:1903046	meiotic cell cycle process	9	9/197	143/12821	0.000360345	0.00776039	0.00684277	TOP2A/RAD51AP1/SMC4/NUF2/SMC2/MND1/FBXO5/CKS2/PTTG1
GO:0010001	glial cell differentiation	10	10/197	175/12821	0.000371622	0.00793973	0.00700089	CDK1/SOX2/MDK/PHGDH/ASCL1/VIM/SOX4/GAP43/SOX11/MAPT
GO:1904666	regulation of ubiquitin protein ligase activity	4	4/197	23/12821	0.000380772	0.00807118	0.0071168	MAD2L1/UBE2C/FBXO5/UBE2S
GO:0051293	establishment of spindle localization	5	5/197	41/12821	0.000389225	0.00818588	0.00721794	NUSAP1/MAD2L1/NDC80/CDK5RAP2/KPNB1
GO:0021782	glial cell development	7	7/197	88/12821	0.000403493	0.00842018	0.00742454	MDK/PHGDH/ASCL1/VIM/SOX4/SOX11/MAPT
GO:0034502	protein localization to chromosome	7	7/197	89/12821	0.000432331	0.00895257	0.00789397	H1-5/CDCA5/CDK1/AURKB/ESCO2/NDC80/TERF2IP
GO:0030262	apoptotic nuclear changes	4	4/197	24/12821	0.00045147	0.00927754	0.00818052	TOP2A/HMGB2/HMGB1/KPNB1
Cluster 6
ID	Description	Count	GeneRatio	BgRatio	pvalue	p.adjust	qvalue	geneID
GO:0006614	SRP-dependent cotranslational protein targeting to membrane	75	75/444	96/12821	2.00583e-92	7.51985e-89	6.7248e-89	RPL13/RPS19/RPS3/RPS6/RPL17/RPS2/RPL10/RPL15/RPL12/RPL7A/RPS24/RPS15A/RPL18A/RPS3A/RPS18/RPS23/RPL3/RPS14/RPL11/RPL21/RPS7/RPS9/RPL41/RPS16/RPL39/RPL18/RPS11/RPL29/RPS15/RPL6/RPL8/RPL10A/RPLP0/RPS12/RPL23/RPL5/RPL32/RPL37/RPL19/RPL9/RPS27/RPS8/RPL30/RPS27A/RPL26/RPLP1/RPL7/RPL35A/RPS4X/RPL13A/RPL23A/RPL36A/RPL27A/RPL14/RPL34/RPSA/RPS21/RPL28/RPL24/RPS5/RPS13/RPL22/RPL37A/RPS25/RPLP2/RPL36/RPS20/R…
GO:0006613	cotranslational protein targeting to membrane	75	75/444	101/12821	2.08894e-89	3.91572e-86	3.50172e-86	RPL13/RPS19/RPS3/RPS6/RPL17/RPS2/RPL10/RPL15/RPL12/RPL7A/RPS24/RPS15A/RPL18A/RPS3A/RPS18/RPS23/RPL3/RPS14/RPL11/RPL21/RPS7/RPS9/RPL41/RPS16/RPL39/RPL18/RPS11/RPL29/RPS15/RPL6/RPL8/RPL10A/RPLP0/RPS12/RPL23/RPL5/RPL32/RPL37/RPL19/RPL9/RPS27/RPS8/RPL30/RPS27A/RPL26/RPLP1/RPL7/RPL35A/RPS4X/RPL13A/RPL23A/RPL36A/RPL27A/RPL14/RPL34/RPSA/RPS21/RPL28/RPL24/RPS5/RPS13/RPL22/RPL37A/RPS25/RPLP2/RPL36/RPS20/R…
GO:0045047	protein targeting to ER	75	75/444	111/12821	3.16782e-84	3.95873e-81	3.54018e-81	RPL13/RPS19/RPS3/RPS6/RPL17/RPS2/RPL10/RPL15/RPL12/RPL7A/RPS24/RPS15A/RPL18A/RPS3A/RPS18/RPS23/RPL3/RPS14/RPL11/RPL21/RPS7/RPS9/RPL41/RPS16/RPL39/RPL18/RPS11/RPL29/RPS15/RPL6/RPL8/RPL10A/RPLP0/RPS12/RPL23/RPL5/RPL32/RPL37/RPL19/RPL9/RPS27/RPS8/RPL30/RPS27A/RPL26/RPLP1/RPL7/RPL35A/RPS4X/RPL13A/RPL23A/RPL36A/RPL27A/RPL14/RPL34/RPSA/RPS21/RPL28/RPL24/RPS5/RPS13/RPL22/RPL37A/RPS25/RPLP2/RPL36/RPS20/R…
GO:0000184	nuclear-transcribed mRNA catabolic process, nonsense-mediated decay	76	76/444	119/12821	1.92283e-82	1.59957e-79	1.43046e-79	RPL13/RPS19/RPS3/RPS6/RPL17/RPS2/RPL10/RPL15/RPL12/RPL7A/RPS24/RPS15A/RPL18A/RPS3A/RPS18/RPS23/RPL3/RPS14/RPL11/RPL21/RPS7/RPS9/RPL41/RPS16/RPL39/RPL18/RPS11/RPL29/RPS15/RPL6/RPL8/RPL10A/RPLP0/RPS12/RPL23/RPL5/RPL32/RPL37/RPL19/RPL9/RPS27/RPS8/RPL30/RPS27A/RPL26/RPLP1/RPL7/RPL35A/RPS4X/RPL13A/RPL23A/RPL36A/RPL27A/RPL14/RPL34/RPSA/RPS21/RPL28/RPL24/RPS5/RPS13/RPL22/RPL37A/RPS25/RPLP2/RPL36/RPS20/R…
GO:0072599	establishment of protein localization to endoplasmic reticulum	75	75/444	115/12821	2.13333e-82	1.59957e-79	1.43046e-79	RPL13/RPS19/RPS3/RPS6/RPL17/RPS2/RPL10/RPL15/RPL12/RPL7A/RPS24/RPS15A/RPL18A/RPS3A/RPS18/RPS23/RPL3/RPS14/RPL11/RPL21/RPS7/RPS9/RPL41/RPS16/RPL39/RPL18/RPS11/RPL29/RPS15/RPL6/RPL8/RPL10A/RPLP0/RPS12/RPL23/RPL5/RPL32/RPL37/RPL19/RPL9/RPS27/RPS8/RPL30/RPS27A/RPL26/RPLP1/RPL7/RPL35A/RPS4X/RPL13A/RPL23A/RPL36A/RPL27A/RPL14/RPL34/RPSA/RPS21/RPL28/RPL24/RPS5/RPS13/RPL22/RPL37A/RPS25/RPLP2/RPL36/RPS20/R…
GO:0070972	protein localization to endoplasmic reticulum	76	76/444	140/12821	1.20184e-74	7.50948e-72	6.71553e-72	RPL13/RPS19/RPS3/RPS6/RPL17/RPS2/RPL10/RPL15/RPL12/RPL7A/RPS24/RPS15A/RPL18A/RPS3A/RPS18/RPS23/RPL3/RPS14/RPL11/RPL21/RPS7/RPS9/RPL41/RPS16/RPL39/RPL18/RPS11/RPL29/RPS15/RPL6/RPL8/RPL10A/RPLP0/RPS12/RPL23/RPL5/RPL32/RPL37/RPL19/RPL9/RPS27/RPS8/RPL30/RPS27A/RPL26/RPLP1/RPL7/RPL35A/RPS4X/RPL13A/RPL23A/RPL36A/RPL27A/RPL14/RPL34/RPSA/RPS21/RPL28/RPL24/RPS5/RPS13/RPL22/RPL37A/RPS25/RPLP2/RPL36/RPS20/R…
GO:0006413	translational initiation	79	79/444	181/12821	7.30026e-68	3.90981e-65	3.49644e-65	RPL13/RPS19/RPS3/RPS6/RPL17/RPS2/RPL10/RPL15/RPL12/RPL7A/RPS24/RPS15A/RPL18A/RPS3A/RPS18/RPS23/RPL3/RPS14/RPL11/RPL21/RPS7/RPS9/RPL41/RPS16/RPL39/RPL18/RPS11/RPL29/RPS15/RPL6/RPL8/RPL10A/RPLP0/RPS12/RPL23/RPL5/RPL32/RPL37/RPL19/RPL9/RPS27/RPS8/RPL30/RPS27A/RPL26/RPLP1/RPL7/RPL35A/RPS4X/RPL13A/RPL23A/RPL36A/RPL27A/RPL14/RPL34/RPSA/RPS21/RPL28/RPL24/RPS5/RPS13/RPL22/RPL37A/RPS25/RPLP2/RPL36/RPS20/R…
GO:0019083	viral transcription	75	75/444	172/12821	2.50964e-64	1.17608e-61	1.05174e-61	RPL13/RPS19/RPS3/RPS6/RPL17/RPS2/RPL10/RPL15/RPL12/RPL7A/RPS24/RPS15A/RPL18A/RPS3A/RPS18/RPS23/RPL3/RPS14/RPL11/RPL21/RPS7/RPS9/RPL41/RPS16/RPL39/RPL18/RPS11/RPL29/RPS15/RPL6/RPL8/RPL10A/RPLP0/RPS12/RPL23/RPL5/RPL32/RPL37/RPL19/RPL9/RPS27/RPS8/RPL30/RPS27A/RPL26/RPLP1/RPL7/RPL35A/RPS4X/RPL13A/RPL23A/RPL36A/RPL27A/RPL14/RPL34/RPSA/RPS21/RPL28/RPL24/RPS5/RPS13/RPL22/RPL37A/RPS25/RPLP2/RPL36/RPS20/R…
GO:0006612	protein targeting to membrane	77	77/444	188/12821	1.66779e-63	6.94726e-61	6.21275e-61	RPL13/RPS19/RPS3/RPS6/RPL17/RPS2/RPL10/RPL15/RPL12/RPL7A/RPS24/RPS15A/RPL18A/RPS3A/RPS18/RPS23/ANK3/RPL3/RPS14/RPL11/RPL21/RPS7/RPS9/RPL41/RPS16/RPL39/RPL18/RPS11/RPL29/RPS15/RPL6/RPL8/RPL10A/RPLP0/RPS12/RPL23/RPL5/RPL32/RPL37/RPL19/RPL9/RPS27/RPS8/RPL30/RPS27A/RPL26/RPLP1/RPL7/RPL35A/RPS4X/RPL13A/RPL23A/RPL36A/RPL27A/RPL14/RPL34/RPSA/RPS21/RPL28/RPL24/RPS5/RPS13/RPL22/RPL37A/RPS25/RPLP2/RPL36/RP…
GO:0000956	nuclear-transcribed mRNA catabolic process	78	78/444	205/12821	2.30242e-61	8.63176e-59	7.71915e-59	RPL13/RPS19/RPS3/RPS6/RPL17/RPS2/RPL10/RPL15/RPL12/RPL7A/RPS24/RPS15A/RPL18A/RPS3A/RPS18/RPS23/RPL3/RPS14/RPL11/RPL21/RPS7/RPS9/RPL41/RPS16/RPL39/RPL18/RPS11/RPL29/RPS15/RPL6/RPL8/RPL10A/RPLP0/RPS12/RPL23/RPL5/RPL32/RPL37/RPL19/RPL9/RPS27/RPS8/RPL30/RPS27A/RPL26/RPLP1/RPL7/RPL35A/RPS4X/RPL13A/RPL23A/RPL36A/RPL27A/RPL14/RPL34/RPSA/RPS21/RPL28/RPL24/RPS5/RPS13/RPL22/RPL37A/RPS25/RPLP2/RPL36/RPS20/R…
GO:0019080	viral gene expression	75	75/444	190/12821	2.21232e-60	7.53999e-58	6.74281e-58	RPL13/RPS19/RPS3/RPS6/RPL17/RPS2/RPL10/RPL15/RPL12/RPL7A/RPS24/RPS15A/RPL18A/RPS3A/RPS18/RPS23/RPL3/RPS14/RPL11/RPL21/RPS7/RPS9/RPL41/RPS16/RPL39/RPL18/RPS11/RPL29/RPS15/RPL6/RPL8/RPL10A/RPLP0/RPS12/RPL23/RPL5/RPL32/RPL37/RPL19/RPL9/RPS27/RPS8/RPL30/RPS27A/RPL26/RPLP1/RPL7/RPL35A/RPS4X/RPL13A/RPL23A/RPL36A/RPL27A/RPL14/RPL34/RPSA/RPS21/RPL28/RPL24/RPS5/RPS13/RPL22/RPL37A/RPS25/RPLP2/RPL36/RPS20/R…
GO:0090150	establishment of protein localization to membrane	91	91/444	324/12821	2.10877e-58	6.58813e-56	5.89159e-56	RPL13/RPS19/RPS3/RPS6/RPL17/RPS2/RPL10/RPL15/RPL12/RPL7A/RPS24/RPS15A/RPL18A/RPS3A/RPS18/RPS23/ANK3/RPL3/RPS14/RPL11/RPL21/RPS7/RPS9/RPL41/RPS16/RPL39/RPL18/RPS11/RPL29/RPS15/RPL6/RPL8/RACK1/RPL10A/RPLP0/RPS12/RPL23/RPL5/RPL32/RPL37/RPL19/RPL9/RPS27/RPS8/RPL30/RPS27A/RPL26/RPLP1/RPL7/RPL35A/RPS4X/RPL13A/RPL23A/RPL36A/RPL27A/RPL14/RPL34/RPSA/RPS21/RPL28/RPL24/RPS5/RPS13/RPL22/RPL37A/RPS25/RPLP2/NS…
GO:0006402	mRNA catabolic process	85	85/444	352/12821	1.34408e-48	3.87612e-46	3.46631e-46	RPL13/RPS19/RPS3/RPS6/RPL17/RPS2/RPL10/RPL15/RPL12/RPL7A/RPS24/RPS15A/RPL18A/RPS3A/RPS18/RPS23/RPL3/RPS14/VIM/RPL11/RPL21/RPS7/RPS9/RPL41/RPS16/RPL39/RPL18/RPS11/RPL29/RPS15/RPL6/RPL8/RPL10A/RPLP0/RPS12/RPL23/RPL5/RPL32/RPL37/RPL19/RPL9/RPS27/RPS8/RPL30/RPS27A/RPL26/RPLP1/RPL7/RPL35A/RPS4X/RPL13A/RPL23A/RPL36A/RPL27A/RPL14/RPL34/RPSA/RPS21/RPL28/RPL24/RPS5/RPS13/RPL22/RPL37A/RPS25/RPLP2/RPL36/RPS…
GO:0006401	RNA catabolic process	86	86/444	386/12821	3.82144e-46	1.02333e-43	9.15134e-44	RPL13/RPS19/RPS3/RPS6/RPL17/RPS2/RPL10/RPL15/RPL12/RPL7A/RPS24/RPS15A/RPL18A/RPS3A/RPS18/RPS23/RPL3/RPS14/VIM/RPL11/RPL21/RPS7/RPS9/RPL41/RPS16/RPL39/RPL18/RPS11/RPL29/RPS15/RPL6/RPL8/RPL10A/RPLP0/RPS12/RPL23/RPL5/RPL32/RPL37/RPL19/RPL9/RPS27/RPS8/RPL30/RPS27A/RPL26/RPLP1/RPL7/RPL35A/RPS4X/RPL13A/RPL23A/RPL36A/RPL27A/RPL14/RPL34/RPSA/RPS21/RPL28/RPL24/RPS5/RPS13/RPL22/RPL37A/RPS25/RPLP2/RPL36/RPS…
GO:0006605	protein targeting	82	82/444	405/12821	1.39566e-40	3.48822e-38	3.11943e-38	RPL13/RPS19/RPS3/RPS6/RPL17/RPS2/RPL10/RPL15/RPL12/RPL7A/RPS24/RPS15A/RPL18A/RPS3A/RPS18/RPS23/ANK3/RPL3/RPS14/RPL11/RPL21/RPS7/RPS9/RPL41/RPS16/RPL39/RPL18/RPS11/RPL29/RPS15/RPL6/RPL8/RPL10A/RPLP0/RPS12/RPL23/RPL5/RPL32/RPL37/RPL19/RPL9/RPS27/RPS8/RPL30/RPS27A/RPL26/RPLP1/RPL7/RPL35A/RPS4X/RPL13A/RPL23A/RPL36A/RPL27A/RPL14/RPL34/RPSA/RPS21/RPL28/RPL24/RPS5/RPS13/RPL22/RPL37A/RPS25/RPLP2/RPL36/RP…
GO:0034655	nucleobase-containing compound catabolic process	87	87/444	493/12821	3.55819e-38	8.33729e-36	7.45582e-36	RPL13/RPS19/RPS3/RPS6/RPL17/RPS2/RPL10/RPL15/RPL12/RPL7A/RPS24/RPS15A/RPL18A/RPS3A/RPS18/RPS23/RPL3/RPS14/VIM/RPL11/RPL21/RPS7/RPS9/RPL41/RPS16/RPL39/RPL18/RPS11/RPL29/RPS15/RPL6/RPL8/RPL10A/RPLP0/RPS12/RPL23/RPL5/RPL32/RPL37/RPL19/RPL9/RPS27/RPS8/RPL30/RPS27A/RPL26/RPLP1/RPL7/RPL35A/RPS4X/RPL13A/RPL23A/RPL36A/RPL27A/RPL14/RPL34/RPSA/RPS21/RPL28/RPL24/RPS5/RPS13/RPL22/RPL37A/RPS25/RPLP2/RPL36/RPS…
GO:0002181	cytoplasmic translation	32	32/444	96/12821	2.35446e-23	5.19228e-21	4.64331e-21	RPL17/RPL15/RPL18A/RPS23/RPL11/RPL41/RPL39/RPL18/RPL29/RPL6/RPL8/RPL10A/RPLP0/RPL32/RPL19/RPL9/RPL30/RPL26/RPLP1/RPL35A/RPL13A/RPL36A/RPSA/RPS21/RPL24/RPL22/RPLP2/RPL36/RPS28/YBX3/RPS29/EIF3E
GO:0042255	ribosome assembly	20	20/444	56/12821	1.00258e-15	2.08814e-13	1.86737e-13	RPS19/RPL10/RPL3/RPS14/RPL11/RPS15/RPL6/RPLP0/RPL5/RPS27/RPL23A/RPSA/RPL24/RSL24D1/RPS5/RPS28/NPM1/RPS27L/NOP53/PRKDC
GO:0042254	ribosome biogenesis	41	41/444	294/12821	1.83935e-14	3.62932e-12	3.24561e-12	RPS19/RPS6/RPS2/RPL10/RPL7A/RPS24/RPL3/RPS14/RPL11/RPS7/RPS9/RPS16/RPS15/RPL6/RPL10A/RPLP0/RPL5/RPS27/RPS8/RPL26/RPL7/RPL35A/RPL23A/RPL14/RPSA/RPS21/RPL24/RSL24D1/RPS5/RPS25/RPS28/RPL35/NPM1/RPL27/RPS17/RPS27L/FBL/NPM3/CHD7/NOP53/PRKDC
GO:0022613	ribonucleoprotein complex biogenesis	47	47/444	425/12821	1.3703e-12	2.56863e-10	2.29706e-10	RPS19/RPS6/RPS2/RPL10/RPL7A/RPS24/RPL3/RPS14/RPL11/RPS7/RPS9/RPS16/RPS15/RPL6/RPL10A/RPLP0/RPL5/RPS27/RPS8/RPL26/RPL7/RPL35A/RPL13A/RPL23A/RPL14/RPSA/RPS21/RPL24/RSL24D1/RPS5/RPS25/CELF4/CELF3/RPS28/RPL35/CELF5/NPM1/RPL27/EIF3E/RPS17/RPS27L/SNRPB/FBL/NPM3/CHD7/NOP53/PRKDC
GO:0042273	ribosomal large subunit biogenesis	18	18/444	69/12821	1.23339e-11	2.2019e-09	1.9691e-09	RPL10/RPL7A/RPL3/RPL11/RPL6/RPL10A/RPLP0/RPL5/RPL26/RPL7/RPL35A/RPL23A/RPL14/RPL24/RSL24D1/RPL35/NPM1/NOP53
GO:0042274	ribosomal small subunit biogenesis	18	18/444	71/12821	2.08638e-11	3.55538e-09	3.17949e-09	RPS19/RPS6/RPS24/RPS14/RPS7/RPS16/RPS15/RPS27/RPS8/RPSA/RPS21/RPS5/RPS25/RPS28/NPM1/RPS17/RPS27L/PRKDC
GO:0016072	rRNA metabolic process	31	31/444	227/12821	5.58389e-11	9.10174e-09	8.13944e-09	RPS19/RPS6/RPS2/RPL7A/RPS24/RPS14/RPL11/RPS7/RPS9/RPS16/RPS15/RPL10A/RPL5/RPS27/RPS8/RPL26/RPL7/RPL35A/MAPT/RPL14/RPS21/RPS25/RPS28/RPL35/RPL27/RPS17/FBL/NPM3/CHD7/NOP53/PRKDC
GO:0006364	rRNA processing	30	30/444	220/12821	1.19451e-10	1.86592e-08	1.66865e-08	RPS19/RPS6/RPS2/RPL7A/RPS24/RPS14/RPL11/RPS7/RPS9/RPS16/RPS15/RPL10A/RPL5/RPS27/RPS8/RPL26/RPL7/RPL35A/RPL14/RPS21/RPS25/RPS28/RPL35/RPL27/RPS17/FBL/NPM3/CHD7/NOP53/PRKDC
GO:0000028	ribosomal small subunit assembly	9	9/444	17/12821	1.25599e-09	1.88349e-07	1.68435e-07	RPS19/RPS14/RPS15/RPS27/RPSA/RPS5/RPS28/RPS27L/PRKDC
GO:0071826	ribonucleoprotein complex subunit organization	26	26/444	189/12821	1.75838e-09	2.53544e-07	2.26738e-07	RPS19/RPL10/RPL3/RPS14/RPL11/RPS15/RPL6/RPLP0/RPL5/RPS27/RPL13A/RPL23A/RPSA/RPL24/RSL24D1/RPS5/CELF4/CELF3/RPS28/CELF5/EIF3E/RPS27L/KLC1/SNRPB/NOP53/PRKDC
GO:0022618	ribonucleoprotein complex assembly	25	25/444	182/12821	3.74737e-09	5.20329e-07	4.65316e-07	RPS19/RPL10/RPL3/RPS14/RPL11/RPS15/RPL6/RPLP0/RPL5/RPS27/RPL13A/RPL23A/RPSA/RPL24/RSL24D1/RPS5/CELF4/CELF3/RPS28/CELF5/EIF3E/RPS27L/SNRPB/NOP53/PRKDC
GO:0000027	ribosomal large subunit assembly	10	10/444	25/12821	4.5993e-09	6.15813e-07	5.50706e-07	RPL10/RPL3/RPL11/RPL6/RPLP0/RPL5/RPL23A/RPL24/RSL24D1/NOP53
GO:0006417	regulation of translation	33	33/444	326/12821	3.17988e-08	4.11082e-06	3.6762e-06	MRPL13/RPS3/RPL10/RPS14/VIM/RPS9/RACK1/RPL5/RPL30/RPL26/RPS4X/RPL13A/SOX4/RPL22/CELF4/YBX3/NPM1/EIF3E/NGRN/RPS27L/QKI/APP/SHMT2/EIF4EBP1/TYMS/ZFP36L1/CDK4/CALR/PINK1/TNRC6C/HSPB1/ENC1/PRKDC
GO:0008088	axo-dendritic transport	14	14/444	69/12821	7.87113e-08	9.83629e-06	8.79634e-06	CALY/MAPT/CNIH2/KIF3A/NEFL/MAP2/KIF5C/KIF5A/PAFAH1B1/APP/ARMCX3/DYNC1H1/ARL8A/HSPB1
GO:0098930	axonal transport	13	13/444	59/12821	8.18617e-08	9.89999e-06	8.8533e-06	CALY/MAPT/CNIH2/KIF3A/NEFL/MAP2/KIF5C/KIF5A/PAFAH1B1/ARMCX3/DYNC1H1/ARL8A/HSPB1
GO:0034248	regulation of cellular amide metabolic process	34	34/444	383/12821	4.66029e-07	5.45982e-05	4.88257e-05	RTN1/MRPL13/RPS3/RPL10/RPS14/VIM/RPS9/RACK1/RPL5/RPL30/RPL26/RPS4X/RPL13A/SOX4/RPL22/CELF4/YBX3/NPM1/EIF3E/NGRN/RPS27L/QKI/APP/SHMT2/EIF4EBP1/TYMS/ZFP36L1/CDK4/CALR/PINK1/TNRC6C/HSPB1/ENC1/PRKDC
GO:0030705	cytoskeleton-dependent intracellular transport	22	22/444	188/12821	5.76874e-07	6.55363e-05	5.86074e-05	CALY/MAPT/CNIH2/KIF3A/CDC42/TUBA1B/NEFL/MAP6/MAP2/KIF5C/KIF5A/PAFAH1B1/FYCO1/APP/FNBP1L/ARMCX3/DYNC1H1/KIFAP3/ARL8A/MYO10/HSPB1/SYNE2
GO:0072384	organelle transport along microtubule	13	13/444	79/12821	2.84059e-06	0.000313216	0.000280101	MAPT/CNIH2/KIF3A/CDC42/NEFL/MAP2/KIF5A/PAFAH1B1/FYCO1/ARMCX3/DYNC1H1/KIFAP3/SYNE2
GO:0010970	transport along microtubule	18	18/444	154/12821	6.25644e-06	0.000670154	0.000599301	CALY/MAPT/CNIH2/KIF3A/CDC42/NEFL/MAP2/KIF5C/KIF5A/PAFAH1B1/FYCO1/APP/ARMCX3/DYNC1H1/KIFAP3/ARL8A/HSPB1/SYNE2
GO:0048857	neural nucleus development	10	10/444	51/12821	8.01007e-06	0.00083416	0.000745967	BASP1/CALM2/CALM1/CKB/CDC42/YWHAH/NKX2-1/INA/YWHAQ/NFIB
GO:0045727	positive regulation of translation	15	15/444	115/12821	9.78127e-06	0.000991081	0.000886297	VIM/RPS9/RPL5/RPL30/RPL26/RPS4X/SOX4/YBX3/NPM1/EIF3E/NGRN/RPS27L/CDK4/PINK1/PRKDC
GO:0034470	ncRNA processing	30	30/444	376/12821	1.86639e-05	0.00184134	0.00164666	RPS19/RPS6/RPS2/RPL7A/RPS24/RPS14/RPL11/RPS7/RPS9/RPS16/RPS15/RPL10A/RPL5/RPS27/RPS8/RPL26/RPL7/RPL35A/RPL14/RPS21/RPS25/RPS28/RPL35/RPL27/RPS17/FBL/NPM3/CHD7/NOP53/PRKDC
GO:0034250	positive regulation of cellular amide metabolic process	16	16/444	140/12821	2.70521e-05	0.0025519	0.0022821	VIM/RPS9/RACK1/RPL5/RPL30/RPL26/RPS4X/SOX4/YBX3/NPM1/EIF3E/NGRN/RPS27L/CDK4/PINK1/PRKDC
GO:0008089	anterograde axonal transport	9	9/444	47/12821	2.79082e-05	0.0025519	0.0022821	CALY/CNIH2/KIF3A/NEFL/MAP2/KIF5C/KIF5A/ARL8A/HSPB1
GO:1990089	response to nerve growth factor	9	9/444	47/12821	2.79082e-05	0.0025519	0.0022821	STMN2/RPL8/MAPT/KIDINS220/NTRK3/APP/ID1/TAC1/PTN
GO:0021762	substantia nigra development	8	8/444	37/12821	3.09606e-05	0.0027636	0.00247141	BASP1/CALM2/CALM1/CKB/CDC42/YWHAH/INA/YWHAQ
GO:0032412	regulation of ion transmembrane transporter activity	20	20/444	210/12821	4.15798e-05	0.00362518	0.0032419	ANK3/CALM2/GRIA2/FGF14/VAMP2/SCN3B/GRIN2B/CNIH2/CALM1/YWHAH/FXYD7/ATP1B1/NEFL/FXYD6/AKAP9/FKBP1B/APP/TCAF1/NEDD4L/PINK1
GO:0031400	negative regulation of protein modification process	34	34/444	472/12821	4.3656e-05	0.00371969	0.00332642	RPS3/RPL11/RPS7/MEN1/RACK1/RPL23/RPL5/CALM2/MAPT/TERF2IP/UCHL1/PPP1R1A/CDKN2D/SOX4/CALM1/BEX4/CAMK2N2/PKIA/CAMK2N1/PRKAR2B/NTRK3/NPM1/SH3BP5/GSTP1/DUSP4/YWHAG/FKBP1B/FBLN1/YWHAB/TAOK3/PTN/HSPB1/MAD2L1/PRKDC
GO:0042063	gliogenesis	21	21/444	230/12821	5.00906e-05	0.0041731	0.0037319	VIM/GAP43/MAPT/SOX4/MDK/NKX2-1/PTPRZ1/PHGDH/SOX2/GSTP1/DNER/PAFAH1B1/APP/PTN/HES5/TMEM98/NFIB/NDN/BMERB1/SYNE2/METRN
GO:0050890	cognition	21	21/444	234/12821	6.43828e-05	0.0051357	0.00459272	MAPT/NRXN1/SCN2A/GRIN2B/LHX8/NRXN2/PRKAR2B/TMOD2/PTPRZ1/PAK6/PAK5/SOBP/PAFAH1B1/APP/PJA2/TAC1/PTN/ARL6IP5/SNAP25/CHD7/FOS
GO:0002028	regulation of sodium ion transport	11	11/444	77/12821	6.45101e-05	0.0051357	0.00459272	ANK3/FGF14/CNTN1/SCN3B/YWHAH/FXYD7/ATP1B1/FXYD6/NEDD4L/NKAIN4/NKAIN3
GO:0099111	microtubule-based transport	18	18/444	183/12821	6.57545e-05	0.0051357	0.00459272	CALY/MAPT/CNIH2/KIF3A/CDC42/NEFL/MAP2/KIF5C/KIF5A/PAFAH1B1/FYCO1/APP/ARMCX3/DYNC1H1/KIFAP3/ARL8A/HSPB1/SYNE2
GO:0022898	regulation of transmembrane transporter activity	20	20/444	219/12821	7.51589e-05	0.00575042	0.00514245	ANK3/CALM2/GRIA2/FGF14/VAMP2/SCN3B/GRIN2B/CNIH2/CALM1/YWHAH/FXYD7/ATP1B1/NEFL/FXYD6/AKAP9/FKBP1B/APP/TCAF1/NEDD4L/PINK1
GO:0007611	learning or memory	19	19/444	204/12821	8.70633e-05	0.00652801	0.00583783	MAPT/NRXN1/SCN2A/GRIN2B/LHX8/NRXN2/PRKAR2B/TMOD2/PTPRZ1/PAK6/PAK5/PAFAH1B1/APP/PJA2/TAC1/PTN/ARL6IP5/SNAP25/FOS
GO:0051348	negative regulation of transferase activity	22	22/444	258/12821	9.29063e-05	0.00682953	0.00610747	RPL11/RPS7/MEN1/RACK1/RPL23/RPL5/MAPT/UCHL1/CDKN2D/CAMK2N2/PKIA/CAMK2N1/PRKAR2B/NPM1/SH3BP5/GSTP1/DUSP4/YWHAG/YWHAB/TAOK3/HSPB1/MAD2L1
GO:0051444	negative regulation of ubiquitin-protein transferase activity	5	5/444	15/12821	0.000109664	0.00790634	0.00707043	RPL11/RPS7/RPL23/RPL5/MAD2L1
GO:0010001	glial cell differentiation	17	17/444	175/12821	0.000121648	0.00860485	0.00769509	VIM/GAP43/MAPT/SOX4/MDK/NKX2-1/PTPRZ1/PHGDH/SOX2/GSTP1/DNER/APP/PTN/HES5/TMEM98/NFIB/METRN
GO:0032409	regulation of transporter activity	20	20/444	228/12821	0.000130941	0.00907718	0.00811748	ANK3/CALM2/GRIA2/FGF14/VAMP2/SCN3B/GRIN2B/CNIH2/CALM1/YWHAH/FXYD7/ATP1B1/NEFL/FXYD6/AKAP9/FKBP1B/APP/TCAF1/NEDD4L/PINK1
GO:0047496	vesicle transport along microtubule	8	8/444	45/12821	0.000135589	0.00907718	0.00811748	CNIH2/KIF3A/MAP2/KIF5A/PAFAH1B1/FYCO1/DYNC1H1/KIFAP3
GO:1990090	cellular response to nerve growth factor stimulus	8	8/444	45/12821	0.000135589	0.00907718	0.00811748	STMN2/RPL8/MAPT/KIDINS220/NTRK3/APP/ID1/TAC1
GO:0061564	axon development	32	32/444	461/12821	0.000146245	0.00961881	0.00860184	ANK3/GAP43/MAPT/NRXN1/RPL24/STMN1/CRMP1/NKX2-1/NEFL/PAK3/NREP/MAP6/MAP2/L1CAM/RAB3A/KIF5C/KIF5A/NCAM1/EVL/FKBP1B/PAFAH1B1/RUFY3/APP/ROBO1/PTN/TMEFF1/STXBP1/NFIB/NDN/MYCBP2/NRP2/METRN
Cluster 7
ID	Description	GeneRatio	Count	BgRatio	pvalue	p.adjust	qvalue	geneID
GO:0006260	DNA replication	39	39/310	265/12821	5.61943e-20	1.86115e-16	1.61248e-16	PCLAF/GINS2/CLSPN/PCNA/FAM111B/MCM3/MCM4/DUT/ORC6/DTL/MCM5/GMNN/MCM7/FEN1/MCM6/RFC2/CDT1/CHEK1/CDC6/BRCA1/RFC4/RPA3/MCM10/RMI2/NASP/BARD1/CHAF1A/LIG1/MCM2/ALYREF/RRM1/POLD3/RPA2/CENPX/RFC1/PTMS/FBXO5/ID3/CDC42
GO:0044786	cell cycle DNA replication	18	18/310	61/12821	2.50383e-15	4.14635e-12	3.59234e-12	PCNA/MCM3/MCM4/MCM5/GMNN/MCM7/FEN1/MCM6/RFC2/CDT1/RFC4/RPA3/LIG1/MCM2/POLD3/RPA2/RFC1/FBXO5
GO:0033260	nuclear DNA replication	17	17/310	56/12821	8.9167e-15	9.84403e-12	8.52874e-12	PCNA/MCM3/MCM4/MCM5/GMNN/MCM7/FEN1/MCM6/RFC2/CDT1/RFC4/RPA3/LIG1/MCM2/POLD3/RPA2/RFC1
GO:0065004	protein-DNA complex assembly	28	28/310	197/12821	3.18952e-14	2.64093e-11	2.28806e-11	MCM3/CENPU/MCM4/MCM5/GMNN/MCM7/HELLS/MCM6/CDT1/CENPM/H3-3B/CENPH/RPA3/CENPK/NASP/CHAF1A/MCM2/HAT1/RPA2/ITGB3BP/RPS27A/UBC/ANP32B/CENPV/CENPX/H1-10/UBB/CENPF
GO:0006261	DNA-dependent DNA replication	24	24/310	151/12821	1.90645e-13	1.26283e-10	1.0941e-10	GINS2/PCNA/MCM3/MCM4/ORC6/MCM5/GMNN/MCM7/FEN1/MCM6/RFC2/CDT1/CDC6/RFC4/RPA3/MCM10/LIG1/MCM2/ALYREF/POLD3/RPA2/CENPX/RFC1/FBXO5
GO:0006297	nucleotide-excision repair, DNA gap filling	11	11/310	23/12821	1.44578e-12	7.42672e-10	6.43441e-10	PCNA/RFC2/RFC4/RPA3/LIG1/POLD3/RPA2/RPS27A/UBC/RFC1/UBB
GO:0000082	G1/S transition of mitotic cell cycle	28	28/310	230/12821	1.61105e-12	7.42672e-10	6.43441e-10	TYMS/PCNA/DHFR/MCM3/MCM4/ORC6/MCM5/GMNN/MCM7/MCM6/CDT1/CDC6/E2F1/RPA3/CCND1/MCM10/NASP/CDK4/RPS6/MCM2/SOX4/RPA2/PLAGL1/FBXO5/EIF4EBP1/PRKDC/CDKN2D/APC
GO:0071824	protein-DNA complex subunit organization	28	28/310	231/12821	1.79389e-12	7.42672e-10	6.43441e-10	MCM3/CENPU/MCM4/MCM5/GMNN/MCM7/HELLS/MCM6/CDT1/CENPM/H3-3B/CENPH/RPA3/CENPK/NASP/CHAF1A/MCM2/HAT1/RPA2/ITGB3BP/RPS27A/UBC/ANP32B/CENPV/CENPX/H1-10/UBB/CENPF
GO:0042769	DNA damage response, detection of DNA damage	13	13/310	38/12821	2.36574e-12	8.70591e-10	7.54268e-10	PCNA/DTL/RFC2/RFC4/RPA3/POLD3/SOX4/USP1/RPA2/RPS27A/UBC/RFC1/UBB
GO:0044843	cell cycle G1/S phase transition	28	28/310	247/12821	9.27172e-12	3.07079e-09	2.6605e-09	TYMS/PCNA/DHFR/MCM3/MCM4/ORC6/MCM5/GMNN/MCM7/MCM6/CDT1/CDC6/E2F1/RPA3/CCND1/MCM10/NASP/CDK4/RPS6/MCM2/SOX4/RPA2/PLAGL1/FBXO5/EIF4EBP1/PRKDC/CDKN2D/APC
GO:0000731	DNA synthesis involved in DNA repair	13	13/310	49/12821	9.03263e-11	2.71964e-08	2.35626e-08	PCLAF/PCNA/DTL/RFC2/RFC4/RPA3/POLD3/RPA2/RPS27A/UBC/RFC1/CDKN2D/UBB
GO:0019985	translesion synthesis	12	12/310	41/12821	1.36226e-10	3.75985e-08	3.25748e-08	PCLAF/PCNA/DTL/RFC2/RFC4/RPA3/POLD3/RPA2/RPS27A/UBC/RFC1/UBB
GO:0006301	postreplication repair	13	13/310	51/12821	1.56854e-10	3.99615e-08	3.46221e-08	PCLAF/PCNA/DTL/RFC2/BRCA1/RFC4/RPA3/POLD3/RPA2/RPS27A/UBC/RFC1/UBB
GO:0042276	error-prone translesion synthesis	9	9/310	21/12821	5.73109e-10	1.35581e-07	1.17466e-07	PCNA/RFC2/RFC4/RPA3/RPA2/RPS27A/UBC/RFC1/UBB
GO:0070987	error-free translesion synthesis	9	9/310	22/12821	9.49407e-10	2.09629e-07	1.8162e-07	PCNA/RFC2/RFC4/RPA3/RPA2/RPS27A/UBC/RFC1/UBB
GO:0000727	double-strand break repair via break-induced replication	7	7/310	11/12821	1.37205e-09	2.84015e-07	2.46067e-07	GINS2/MCM3/MCM4/MCM5/MCM7/MCM6/MCM2
GO:0071103	DNA conformation change	27	27/310	291/12821	2.08823e-09	4.06835e-07	3.52477e-07	MCM3/CENPU/MCM4/MCM5/MCM7/HELLS/MCM6/RFC2/CENPM/RFC4/H3-3B/CENPH/CENPK/NASP/CHAF1A/MCM2/DNMT1/SMC2/HAT1/ITGB3BP/RPS27A/UBC/ANP32B/CENPV/CENPX/H1-10/UBB
GO:0006271	DNA strand elongation involved in DNA replication	8	8/310	18/12821	3.78535e-09	6.96504e-07	6.03442e-07	GINS2/PCNA/MCM3/MCM4/MCM7/RFC4/LIG1/POLD3
GO:0006310	DNA recombination	24	24/310	249/12821	8.05775e-09	1.40459e-06	1.21692e-06	GINS2/UNG/MCM3/MCM4/MCM5/MCM7/FEN1/MCM6/CHEK1/BRCA1/RPA3/RMI2/RAD51AP1/MCM2/ALYREF/RPA2/MSH6/CCNB1IP1/CENPX/HSPD1/PRKDC/TERF2IP/H1-10/NDFIP1
GO:0006270	DNA replication initiation	10	10/310	37/12821	1.15418e-08	1.82031e-06	1.57709e-06	MCM3/MCM4/ORC6/MCM5/MCM7/MCM6/CDT1/CDC6/MCM10/MCM2
GO:0006296	nucleotide-excision repair, DNA incision, 5'-to lesion	10	10/310	37/12821	1.15418e-08	1.82031e-06	1.57709e-06	PCNA/RFC2/RFC4/RPA3/POLD3/RPA2/RPS27A/UBC/RFC1/UBB
GO:0033683	nucleotide-excision repair, DNA incision	10	10/310	39/12821	2.01808e-08	3.03812e-06	2.63219e-06	PCNA/RFC2/RFC4/RPA3/POLD3/RPA2/RPS27A/UBC/RFC1/UBB
GO:0034508	centromere complex assembly	11	11/310	50/12821	2.2304e-08	3.21178e-06	2.78264e-06	CENPU/HELLS/CENPM/H3-3B/CENPH/CENPK/NASP/ITGB3BP/CENPV/CENPX/CENPF
GO:0051606	detection of stimulus	19	19/310	171/12821	3.12732e-08	4.31569e-06	3.73906e-06	PCNA/DTL/RFC2/RFC4/RPA3/POLD3/SOX4/USP1/RPA2/RPS27A/UBC/RFC1/CALM2/ADGRV1/METAP2/SYT1/CALM3/UBB/CADM1
GO:0031055	chromatin remodeling at centromere	10	10/310	41/12821	3.40937e-08	4.51673e-06	3.91324e-06	CENPU/HELLS/CENPM/H3-3B/CENPH/CENPK/NASP/ITGB3BP/CENPV/CENPX
GO:0071897	DNA biosynthetic process	19	19/310	175/12821	4.55713e-08	5.67998e-06	4.92106e-06	PCLAF/TYMS/PCNA/DTL/RFC2/RFC4/RPA3/TK1/LIG1/POLD3/RPA2/RPS27A/UBC/RFC1/HNRNPD/CDKN2D/TERF2IP/UBB/CENPF
GO:1901988	negative regulation of cell cycle phase transition	22	22/310	232/12821	4.63042e-08	5.67998e-06	4.92106e-06	CLSPN/PCNA/DTL/CDT1/CHEK1/CDC6/BRCA1/E2F1/ZWINT/CCND1/MAD2L1/CDK4/SOX4/RPA2/PLAGL1/ZFP36L2/FBXO5/ZFP36L1/PRKDC/CDKN2D/APC/CENPF
GO:0022616	DNA strand elongation	8	8/310	25/12821	8.07065e-08	9.52132e-06	8.24915e-06	GINS2/PCNA/MCM3/MCM4/MCM7/RFC4/LIG1/POLD3
GO:0045930	negative regulation of mitotic cell cycle	24	24/310	281/12821	8.33691e-08	9.52132e-06	8.24915e-06	CLSPN/PCNA/CDT1/CHEK1/CDC6/BRCA1/E2F1/ZWINT/CCND1/MAD2L1/CDK4/SOX4/RPA2/PLAGL1/ZFP36L2/FBXO5/ZFP36L1/PRKDC/BTG3/CDKN2D/CDKN1C/BTG1/APC/CENPF
GO:1901991	negative regulation of mitotic cell cycle phase transition	21	21/310	221/12821	9.11176e-08	1.00594e-05	8.71532e-06	CLSPN/PCNA/CDT1/CHEK1/CDC6/BRCA1/E2F1/ZWINT/CCND1/MAD2L1/CDK4/SOX4/RPA2/PLAGL1/ZFP36L2/FBXO5/ZFP36L1/PRKDC/CDKN2D/APC/CENPF
GO:0032201	telomere maintenance via semi-conservative replication	8	8/310	27/12821	1.58816e-07	1.69677e-05	1.47006e-05	PCNA/FEN1/RFC2/RFC4/RPA3/POLD3/RPA2/RFC1
GO:0000075	cell cycle checkpoint	19	19/310	199/12821	3.51721e-07	3.64031e-05	3.15392e-05	CLSPN/PCNA/DTL/CDT1/CHEK1/CDC6/BRCA1/E2F1/ZWINT/CCND1/MAD2L1/WDR76/SOX4/RPA2/PLAGL1/PRKDC/SOX11/APC/CENPF
GO:0000724	double-strand break repair via homologous recombination	15	15/310	129/12821	5.02293e-07	5.04119e-05	4.36762e-05	GINS2/MCM3/MCM4/MCM5/MCM7/FEN1/MCM6/CHEK1/BRCA1/RPA3/RMI2/RAD51AP1/MCM2/RPA2/TERF2IP
GO:0036297	interstrand cross-link repair	10	10/310	54/12821	5.50869e-07	5.36611e-05	4.64913e-05	RPA3/RAD51AP1/USP1/RPA2/MSH6/UBE2T/RPS27A/UBC/CENPX/UBB
GO:0000725	recombinational repair	15	15/310	131/12821	6.13921e-07	5.80945e-05	5.03323e-05	GINS2/MCM3/MCM4/MCM5/MCM7/FEN1/MCM6/CHEK1/BRCA1/RPA3/RMI2/RAD51AP1/MCM2/RPA2/TERF2IP
GO:0007093	mitotic cell cycle checkpoint	16	16/310	153/12821	8.93568e-07	7.99864e-05	6.92992e-05	CLSPN/PCNA/CDT1/CHEK1/CDC6/BRCA1/E2F1/ZWINT/CCND1/MAD2L1/SOX4/RPA2/PLAGL1/PRKDC/APC/CENPF
GO:0031497	chromatin assembly	16	16/310	153/12821	8.93568e-07	7.99864e-05	6.92992e-05	CENPU/HELLS/CENPM/H3-3B/CENPH/CENPK/NASP/CHAF1A/MCM2/DNMT1/HAT1/ITGB3BP/ANP32B/CENPV/CENPX/H1-10
GO:1901990	regulation of mitotic cell cycle phase transition	27	27/310	391/12821	9.48529e-07	8.26718e-05	7.16258e-05	CLSPN/PCNA/DTL/CDT1/CHEK1/CDC6/BRCA1/E2F1/ZWINT/CCND1/MAD2L1/CDK4/SOX4/TUBA1A/RPA2/PLAGL1/ZFP36L2/FBXO5/ZFP36L1/PRKDC/CDKN2D/AKAP9/DCTN3/APC/PBX1/DYNC1I2/CENPF
GO:0006283	transcription-coupled nucleotide-excision repair	11	11/310	73/12821	1.29509e-06	0.000109983	9.52881e-05	PCNA/RFC2/RFC4/RPA3/LIG1/POLD3/RPA2/RPS27A/UBC/RFC1/UBB
GO:0006336	DNA replication-independent nucleosome assembly	9	9/310	47/12821	1.52759e-06	0.000126484	0.000109584	CENPU/CENPM/H3-3B/CENPH/CENPK/NASP/HAT1/ITGB3BP/CENPX
GO:0034724	DNA replication-independent nucleosome organization	9	9/310	48/12821	1.8406e-06	0.000148685	0.000128818	CENPU/CENPM/H3-3B/CENPH/CENPK/NASP/HAT1/ITGB3BP/CENPX
GO:0006334	nucleosome assembly	13	13/310	108/12821	1.96969e-06	0.000155324	0.000134571	CENPU/CENPM/H3-3B/CENPH/CENPK/NASP/CHAF1A/MCM2/HAT1/ITGB3BP/ANP32B/CENPX/H1-10
GO:0006323	DNA packaging	17	17/310	185/12821	2.49584e-06	0.000192237	0.000166552	CENPU/HELLS/CENPM/H3-3B/CENPH/CENPK/NASP/CHAF1A/MCM2/DNMT1/SMC2/HAT1/ITGB3BP/ANP32B/CENPV/CENPX/H1-10
GO:0015949	nucleobase-containing small molecule interconversion	7	7/310	27/12821	2.64527e-06	0.000199116	0.000172512	TYMS/DUT/RRM1/NME2/NME4/CTPS1/AK1
GO:1901987	regulation of cell cycle phase transition	27	27/310	421/12821	3.87363e-06	0.000285099	0.000247006	CLSPN/PCNA/DTL/CDT1/CHEK1/CDC6/BRCA1/E2F1/ZWINT/CCND1/MAD2L1/CDK4/SOX4/TUBA1A/RPA2/PLAGL1/ZFP36L2/FBXO5/ZFP36L1/PRKDC/CDKN2D/AKAP9/DCTN3/APC/PBX1/DYNC1I2/CENPF
GO:0006333	chromatin assembly or disassembly	16	16/310	174/12821	4.89898e-06	0.000352727	0.000305598	CENPU/HELLS/CENPM/H3-3B/CENPH/CENPK/NASP/CHAF1A/MCM2/DNMT1/HAT1/ITGB3BP/ANP32B/CENPV/CENPX/H1-10
GO:0010948	negative regulation of cell cycle process	22	22/310	309/12821	6.11709e-06	0.000431059	0.000373464	CLSPN/PCNA/DTL/CDT1/CHEK1/CDC6/BRCA1/E2F1/ZWINT/CCND1/MAD2L1/CDK4/SOX4/RPA2/PLAGL1/ZFP36L2/FBXO5/ZFP36L1/PRKDC/CDKN2D/APC/CENPF
GO:0000083	regulation of transcription involved in G1/S transition of mitotic cell cycle	7	7/310	31/12821	7.20823e-06	0.000497368	0.000430913	TYMS/PCNA/DHFR/CDT1/CDC6/E2F1/FBXO5
GO:0051383	kinetochore organization	6	6/310	22/12821	1.02442e-05	0.000692425	0.000599908	CDT1/CENPH/CENPK/SMC2/CENPX/CENPF
GO:0009147	pyrimidine nucleoside triphosphate metabolic process	6	6/310	23/12821	1.35797e-05	0.00089952	0.000779332	TYMS/DUT/DCTPP1/NME2/NME4/CTPS1
GO:0009141	nucleoside triphosphate metabolic process	11	11/310	94/12821	1.60078e-05	0.00103379	0.000895662	TYMS/DUT/DCTPP1/ENO1/NME2/NME4/TMSB4X/CTPS1/PKM/AK1/ATP6V0C
GO:0031570	DNA integrity checkpoint	14	14/310	150/12821	1.6231e-05	0.00103379	0.000895662	CLSPN/PCNA/DTL/CDT1/CHEK1/CDC6/BRCA1/E2F1/CCND1/WDR76/SOX4/RPA2/PLAGL1/PRKDC
GO:1902969	mitotic DNA replication	5	5/310	15/12821	1.96891e-05	0.00123038	0.00106599	MCM3/MCM4/MCM6/LIG1/MCM2
GO:0072527	pyrimidine-containing compound metabolic process	9	9/310	65/12821	2.4466e-05	0.00147376	0.00127685	TYMS/UNG/DUT/TK1/DCTPP1/RRM1/NME2/NME4/CTPS1
GO:0034080	CENP-A containing nucleosome assembly	7	7/310	37/12821	2.49186e-05	0.00147376	0.00127685	CENPU/CENPM/CENPH/CENPK/NASP/ITGB3BP/CENPX
GO:0061641	CENP-A containing chromatin organization	7	7/310	37/12821	2.49186e-05	0.00147376	0.00127685	CENPU/CENPM/CENPH/CENPK/NASP/ITGB3BP/CENPX
GO:0006302	double-strand break repair	18	18/310	244/12821	2.70479e-05	0.00157163	0.00136164	GINS2/MCM3/MCM4/MCM5/MCM7/FEN1/MCM6/CHEK1/BRCA1/RPA3/RMI2/DEK/BARD1/RAD51AP1/MCM2/RPA2/PRKDC/TERF2IP
GO:0034728	nucleosome organization	13	13/310	140/12821	3.4363e-05	0.00195338	0.00169238	CENPU/CENPM/H3-3B/CENPH/CENPK/NASP/CHAF1A/MCM2/HAT1/ITGB3BP/ANP32B/CENPX/H1-10
GO:0032508	DNA duplex unwinding	11	11/310	102/12821	3.47975e-05	0.00195338	0.00169238	MCM3/MCM4/MCM5/MCM7/MCM6/RFC2/RFC4/MCM2/RPS27A/UBC/UBB
GO:0007059	chromosome segregation	20	20/310	297/12821	3.62717e-05	0.0020022	0.00173468	FEN1/CDT1/CDC6/BRCA1/ZWINT/CENPH/CENPK/RMI2/MAD2L1/DSN1/SMC1A/SMC2/CCNB1IP1/CENPX/FBXO5/CDC42/APC/CHMP5/CENPF/BEX4
GO:0090068	positive regulation of cell cycle process	18	18/310	253/12821	4.36742e-05	0.0023713	0.00205446	PCNA/DTL/FEN1/CDT1/CDC6/BRCA1/E2F1/CCND1/MAD2L1/CDK4/RAD51AP1/SOX4/RANBP1/PLAGL1/CENPV/FBXO5/CDC42/PBX1
GO:0006289	nucleotide-excision repair	11	11/310	105/12821	4.5636e-05	0.00243785	0.00211212	PCNA/RFC2/RFC4/RPA3/LIG1/POLD3/RPA2/RPS27A/UBC/RFC1/UBB
GO:0045787	positive regulation of cell cycle	21	21/310	332/12821	5.79036e-05	0.00304408	0.00263735	PCNA/DTL/FEN1/CDT1/CHEK1/CDC6/BRCA1/E2F1/CCND1/MAD2L1/CDK4/RAD51AP1/SOX4/RANBP1/CKS1B/PLAGL1/CENPV/FBXO5/EIF4EBP1/CDC42/PBX1
GO:0098813	nuclear chromosome segregation	17	17/310	236/12821	6.09614e-05	0.00315475	0.00273324	FEN1/CDT1/CDC6/ZWINT/CENPK/RMI2/MAD2L1/DSN1/SMC1A/SMC2/CCNB1IP1/CENPX/FBXO5/CDC42/APC/CHMP5/CENPF
GO:0072395	signal transduction involved in cell cycle checkpoint	9	9/310	73/12821	6.27366e-05	0.00319667	0.00276955	PCNA/DTL/CHEK1/BRCA1/E2F1/SOX4/PLAGL1/PRKDC/SOX11
GO:0032392	DNA geometric change	11	11/310	109/12821	6.45165e-05	0.00323755	0.00280497	MCM3/MCM4/MCM5/MCM7/MCM6/RFC2/RFC4/MCM2/RPS27A/UBC/UBB
GO:0010639	negative regulation of organelle organization	20	20/310	311/12821	6.91698e-05	0.00340599	0.00295091	CDT1/CHEK1/BRCA1/ZWINT/H3-3B/STMN2/MAD2L1/TMSB10/MCM2/PPIF/TMSB4X/STMN1/FBXO5/MAP2/TERF2IP/MAPT/MAP1B/APC/SPTAN1/CENPF
GO:0009142	nucleoside triphosphate biosynthetic process	9	9/310	74/12821	6.99298e-05	0.00340599	0.00295091	TYMS/ENO1/NME2/NME4/TMSB4X/CTPS1/PKM/AK1/ATP6V0C
GO:0006220	pyrimidine nucleotide metabolic process	7	7/310	44/12821	8.02346e-05	0.00385126	0.00333668	TYMS/UNG/DUT/DCTPP1/NME2/NME4/CTPS1
GO:0006298	mismatch repair	6	6/310	31/12821	8.41459e-05	0.0039813	0.00344935	PCNA/RPA3/LIG1/POLD3/RPA2/MSH6
GO:0045839	negative regulation of mitotic nuclear division	7	7/310	46/12821	0.000107529	0.00501599	0.00434579	CDT1/CHEK1/ZWINT/MAD2L1/FBXO5/APC/CENPF
GO:0000819	sister chromatid segregation	14	14/310	180/12821	0.000121165	0.00545424	0.00472548	FEN1/CDT1/CDC6/ZWINT/CENPK/RMI2/MAD2L1/DSN1/SMC1A/SMC2/FBXO5/APC/CHMP5/CENPF
GO:0000280	nuclear division	22	22/310	376/12821	0.000121803	0.00545424	0.00472548	CDT1/CHEK1/MYBL2/CDC6/ZWINT/CENPK/MAD2L1/DSN1/RAD51AP1/SMC1A/SMC2/RANBP1/VRK1/CCNB1IP1/CENPX/FBXO5/CDC42/APC/UBB/CHMP5/UBE2S/CENPF
GO:0140014	mitotic nuclear division	18	18/310	274/12821	0.000121864	0.00545424	0.00472548	CDT1/CHEK1/MYBL2/CDC6/ZWINT/CENPK/MAD2L1/DSN1/SMC1A/SMC2/RANBP1/VRK1/FBXO5/CDC42/APC/CHMP5/UBE2S/CENPF
GO:1902807	negative regulation of cell cycle G1/S phase transition	10	10/310	98/12821	0.000126124	0.00549635	0.00476197	PCNA/E2F1/CCND1/CDK4/SOX4/RPA2/PLAGL1/PRKDC/CDKN2D/APC
GO:2000134	negative regulation of G1/S transition of mitotic cell cycle	10	10/310	98/12821	0.000126124	0.00549635	0.00476197	PCNA/E2F1/CCND1/CDK4/SOX4/RPA2/PLAGL1/PRKDC/CDKN2D/APC
GO:0043486	histone exchange	7	7/310	48/12821	0.000141929	0.00610481	0.00528912	CENPU/CENPM/CENPH/CENPK/NASP/ITGB3BP/CENPX
GO:2001020	regulation of response to DNA damage stimulus	15	15/310	207/12821	0.000154125	0.00654437	0.00566996	PCNA/CHEK1/BRCA1/RMI2/DEK/PMAIP1/WDR76/RAD51AP1/USP1/RPA2/FBXO5/PRKDC/CDKN2D/TERF2IP/MAPT
GO:0033044	regulation of chromosome organization	17	17/310	256/12821	0.000164864	0.00691175	0.00598825	FEN1/CDT1/CDC6/BRCA1/ZWINT/H3-3B/RMI2/MAD2L1/MCM2/DNMT1/CENPV/FBXO5/HNRNPD/TERF2IP/MAPT/APC/CENPF
GO:0000077	DNA damage checkpoint	12	12/310	142/12821	0.000169816	0.00703037	0.00609102	CLSPN/PCNA/DTL/CHEK1/BRCA1/E2F1/CCND1/WDR76/SOX4/RPA2/PLAGL1/PRKDC
GO:0033045	regulation of sister chromatid segregation	8	8/310	66/12821	0.000181175	0.00740803	0.00641822	CDT1/CDC6/ZWINT/RMI2/MAD2L1/FBXO5/APC/CENPF
GO:0051784	negative regulation of nuclear division	7	7/310	50/12821	0.00018475	0.00746211	0.00646507	CDT1/CHEK1/ZWINT/MAD2L1/FBXO5/APC/CENPF
GO:2001251	negative regulation of chromosome organization	9	9/310	84/12821	0.000188604	0.007526	0.00652042	CDT1/ZWINT/H3-3B/MAD2L1/MCM2/FBXO5/TERF2IP/APC/CENPF
GO:0030705	cytoskeleton-dependent intracellular transport	14	14/310	188/12821	0.000191655	0.00755669	0.00654702	TUBA1B/TUBA1A/HSPB11/MAP2/MAPT/KIF5C/MAP1B/CDC42/KIF3A/FYCO1/UBB/FNBP1L/DYNC1I2/MAP6
GO:0045773	positive regulation of axon extension	6	6/310	36/12821	0.000201093	0.00774441	0.00670966	MAPT/MAP1B/EIF4G2/RUFY3/DBN1/GDI1
GO:0072528	pyrimidine-containing compound biosynthetic process	6	6/310	36/12821	0.000201093	0.00774441	0.00670966	TYMS/DUT/TK1/NME2/NME4/CTPS1
GO:0000018	regulation of DNA recombination	9	9/310	85/12821	0.000206539	0.00786272	0.00681216	CHEK1/RMI2/RAD51AP1/ALYREF/RPA2/MSH6/TERF2IP/H1-10/NDFIP1
GO:0048285	organelle fission	23	23/310	420/12821	0.000226957	0.00854184	0.00740054	CDT1/CHEK1/MYBL2/CDC6/ZWINT/CENPK/MAD2L1/DSN1/RAD51AP1/SMC1A/SMC2/RANBP1/VRK1/CCNB1IP1/CENPX/FBXO5/MAPT/CDC42/APC/UBB/CHMP5/UBE2S/CENPF
GO:0010389	regulation of G2/M transition of mitotic cell cycle	14	14/310	194/12821	0.000265513	0.00986122	0.00854363	CLSPN/DTL/CHEK1/CDC6/BRCA1/CCND1/CDK4/TUBA1A/FBXO5/AKAP9/DCTN3/PBX1/DYNC1I2/CENPF
GO:0045841	negative regulation of mitotic metaphase/anaphase transition	6	6/310	38/12821	0.00027368	0.00986122	0.00854363	CDT1/ZWINT/MAD2L1/FBXO5/APC/CENPF
GO:0072401	signal transduction involved in DNA integrity checkpoint	8	8/310	70/12821	0.000273923	0.00986122	0.00854363	PCNA/DTL/CHEK1/BRCA1/E2F1/SOX4/PLAGL1/PRKDC
GO:0072422	signal transduction involved in DNA damage checkpoint	8	8/310	70/12821	0.000273923	0.00986122	0.00854363	PCNA/DTL/CHEK1/BRCA1/E2F1/SOX4/PLAGL1/PRKDC
Cluster 8
ID	Description	Count	GeneRatio	BgRatio	pvalue	p.adjust	qvalue	geneID
GO:0007059	chromosome segregation	61	61/298	297/12821	7.67212e-41	1.55275e-37	1.39864e-37	CDC20/SGO2/CENPE/PLK1/PSRC1/DLGAP5/NEK2/CDCA8/CCNB1/NUF2/BUB1/KNL1/KIF2C/AURKB/MKI67/KIFC1/UBE2C/KIF23/TTK/BIRC5/ECT2/FAM83D/TACC3/PRC1/KIF14/NDC80/CENPF/KIF18A/NUSAP1/BUB1B/KIF4A/KNSTRN/CDCA2/RACGAP1/TOP2A/HJURP/PTTG1/NCAPG/KIF22/SGO1/SMC4/MAD2L1/NDE1/NCAPD2/NCAPH/SPC25/SPAG5/BUB3/CENPW/CENPN/SMC2/ZWINT/CDK5RAP2/RAD21/MIS18A/FBXO5/RAN/SKA2/SFPQ/CDC42/BEX4
GO:0140014	mitotic nuclear division	59	59/298	274/12821	1.00469e-40	1.55275e-37	1.39864e-37	CDC20/SGO2/CENPE/PLK1/PSRC1/DLGAP5/NEK2/AURKA/CDCA8/CCNB1/TPX2/NUF2/BUB1/KIF2C/CCNB2/AURKB/MKI67/KIFC1/UBE2C/KIF23/TTK/TACC3/PRC1/KIF14/NDC80/CENPF/CDK1/KIF18A/NUSAP1/BUB1B/KIF4A/KNSTRN/RACGAP1/PTTG1/NCAPG/KIF22/SGO1/KIF11/SMC4/MAD2L1/BORA/KIF20B/NDE1/NCAPD2/NCAPH/UBE2S/SPAG5/ANLN/BUB3/MZT1/CHEK2/REEP4/SMC2/ZWINT/CDK5RAP2/RAD21/FBXO5/RAN/CDC42
GO:0000280	nuclear division	64	64/298	376/12821	1.1953e-37	1.23155e-34	1.10932e-34	CDC20/SGO2/CENPE/PLK1/PSRC1/DLGAP5/NEK2/AURKA/CDCA8/CCNB1/TPX2/NUF2/BUB1/KIF2C/CCNB2/AURKB/MKI67/KIFC1/UBE2C/KIF23/TTK/TACC3/PRC1/KIF14/NDC80/CENPF/CDK1/KIF18A/NUSAP1/BUB1B/KIF4A/KNSTRN/RACGAP1/TOP2A/PTTG1/NCAPG/KIF22/SGO1/KIF11/CDC25B/SMC4/MAD2L1/CKS2/BORA/KIF20B/NDE1/NCAPD2/NCAPH/CCNA1/UBE2S/SPAG5/ANLN/MND1/BUB3/MZT1/CHEK2/REEP4/SMC2/ZWINT/CDK5RAP2/RAD21/FBXO5/RAN/CDC42
GO:0000070	mitotic sister chromatid segregation	44	44/298	155/12821	5.72231e-36	4.42191e-33	3.98303e-33	CDC20/SGO2/CENPE/PLK1/PSRC1/DLGAP5/NEK2/CDCA8/CCNB1/NUF2/BUB1/KIF2C/AURKB/KIFC1/UBE2C/KIF23/TTK/TACC3/PRC1/KIF14/NDC80/CENPF/KIF18A/NUSAP1/BUB1B/KIF4A/KNSTRN/RACGAP1/PTTG1/NCAPG/KIF22/SGO1/SMC4/MAD2L1/NCAPD2/NCAPH/SPAG5/BUB3/SMC2/ZWINT/CDK5RAP2/RAD21/FBXO5/RAN
GO:0048285	organelle fission	65	65/298	420/12821	1.2343e-35	7.63045e-33	6.87311e-33	CDC20/SGO2/CENPE/PLK1/PSRC1/DLGAP5/NEK2/AURKA/CDCA8/CCNB1/TPX2/NUF2/BUB1/KIF2C/CCNB2/AURKB/MKI67/KIFC1/UBE2C/KIF23/TTK/TACC3/PRC1/KIF14/NDC80/CENPF/CDK1/KIF18A/NUSAP1/BUB1B/KIF4A/KNSTRN/RACGAP1/TOP2A/PTTG1/NCAPG/KIF22/SGO1/KIF11/CDC25B/SMC4/MAD2L1/CKS2/BORA/KIF20B/NDE1/NCAPD2/NCAPH/CCNA1/UBE2S/SPAG5/ANLN/MND1/BUB3/MZT1/CHEK2/REEP4/SMC2/ZWINT/CDK5RAP2/RAD21/FBXO5/RAN/MAPT/CDC42
GO:0000819	sister chromatid segregation	46	46/298	180/12821	2.60773e-35	1.34342e-32	1.21008e-32	CDC20/SGO2/CENPE/PLK1/PSRC1/DLGAP5/NEK2/CDCA8/CCNB1/NUF2/BUB1/KIF2C/AURKB/KIFC1/UBE2C/KIF23/TTK/TACC3/PRC1/KIF14/NDC80/CENPF/KIF18A/NUSAP1/BUB1B/KIF4A/KNSTRN/RACGAP1/TOP2A/PTTG1/NCAPG/KIF22/SGO1/SMC4/MAD2L1/NCAPD2/NCAPH/SPAG5/BUB3/SMC2/ZWINT/CDK5RAP2/RAD21/FBXO5/RAN/SFPQ
GO:0098813	nuclear chromosome segregation	50	50/298	236/12821	4.28464e-34	1.89198e-31	1.70419e-31	CDC20/SGO2/CENPE/PLK1/PSRC1/DLGAP5/NEK2/CDCA8/CCNB1/NUF2/BUB1/KNL1/KIF2C/AURKB/KIFC1/UBE2C/KIF23/TTK/ECT2/FAM83D/TACC3/PRC1/KIF14/NDC80/CENPF/KIF18A/NUSAP1/BUB1B/KIF4A/KNSTRN/RACGAP1/TOP2A/PTTG1/NCAPG/KIF22/SGO1/SMC4/MAD2L1/NCAPD2/NCAPH/SPAG5/BUB3/SMC2/ZWINT/CDK5RAP2/RAD21/FBXO5/RAN/SFPQ/CDC42
GO:1902850	microtubule cytoskeleton organization involved in mitosis	33	33/298	137/12821	1.36357e-24	5.26851e-22	4.7456e-22	CDC20/CENPE/PLK1/CENPA/PSRC1/DLGAP5/NEK2/SAPCD2/AURKA/CCNB1/TPX2/NUF2/AURKB/KIFC1/KIF23/TTK/TACC3/PRC1/NDC80/NUSAP1/KIF4A/RACGAP1/KIF11/GPSM2/MAD2L1/BORA/NDE1/SPC25/MZT1/CHEK2/CKAP5/CDK5RAP2/RAN
GO:0007051	spindle organization	32	32/298	174/12821	4.8312e-20	1.65925e-17	1.49456e-17	CDC20/ASPM/CENPE/PLK1/PSRC1/DLGAP5/NEK2/AURKA/CCNB1/TPX2/NUF2/CCNB2/AURKB/KIFC1/KIF23/TTK/TACC3/PRC1/NDC80/KIF4A/KNSTRN/RACGAP1/KIF11/GPSM2/BORA/SPC25/SPAG5/MZT1/CHEK2/CKAP5/FBXO5/RAN
GO:0007052	mitotic spindle organization	27	27/298	115/12821	5.55829e-20	1.71807e-17	1.54755e-17	CDC20/CENPE/PLK1/PSRC1/DLGAP5/NEK2/AURKA/CCNB1/TPX2/NUF2/AURKB/KIFC1/KIF23/TTK/TACC3/PRC1/NDC80/KIF4A/RACGAP1/KIF11/GPSM2/BORA/SPC25/MZT1/CHEK2/CKAP5/RAN
GO:0010965	regulation of mitotic sister chromatid separation	20	20/298	60/12821	2.03395e-18	5.71539e-16	5.14813e-16	CDC20/CENPE/PLK1/DLGAP5/CCNB1/BUB1/AURKB/UBE2C/TTK/TACC3/NDC80/CENPF/BUB1B/PTTG1/MAD2L1/BUB3/ZWINT/CDK5RAP2/RAD21/FBXO5
GO:0051983	regulation of chromosome segregation	22	22/298	79/12821	3.14734e-18	8.10701e-16	7.30237e-16	CDC20/CENPE/PLK1/DLGAP5/CCNB1/BUB1/KIF2C/AURKB/MKI67/UBE2C/TTK/TACC3/NDC80/CENPF/BUB1B/PTTG1/MAD2L1/BUB3/ZWINT/CDK5RAP2/RAD21/FBXO5
GO:0051306	mitotic sister chromatid separation	20	20/298	62/12821	4.28407e-18	1.01862e-15	9.17519e-16	CDC20/CENPE/PLK1/DLGAP5/CCNB1/BUB1/AURKB/UBE2C/TTK/TACC3/NDC80/CENPF/BUB1B/PTTG1/MAD2L1/BUB3/ZWINT/CDK5RAP2/RAD21/FBXO5
GO:0033045	regulation of sister chromatid segregation	20	20/298	66/12821	1.74019e-17	3.58596e-15	3.23004e-15	CDC20/CENPE/PLK1/DLGAP5/CCNB1/BUB1/AURKB/UBE2C/TTK/TACC3/NDC80/CENPF/BUB1B/PTTG1/MAD2L1/BUB3/ZWINT/CDK5RAP2/RAD21/FBXO5
GO:1905818	regulation of chromosome separation	20	20/298	66/12821	1.74019e-17	3.58596e-15	3.23004e-15	CDC20/CENPE/PLK1/DLGAP5/CCNB1/BUB1/AURKB/UBE2C/TTK/TACC3/NDC80/CENPF/BUB1B/PTTG1/MAD2L1/BUB3/ZWINT/CDK5RAP2/RAD21/FBXO5
GO:0007088	regulation of mitotic nuclear division	23	23/298	97/12821	2.73194e-17	5.27777e-15	4.75394e-15	CDC20/PLK1/DLGAP5/NEK2/AURKA/CCNB1/BUB1/AURKB/MKI67/TTK/NDC80/CENPF/NUSAP1/BUB1B/MAD2L1/BORA/KIF20B/BUB3/ZWINT/CDK5RAP2/RAD21/FBXO5/CDC42
GO:0007091	metaphase/anaphase transition of mitotic cell cycle	19	19/298	59/12821	3.10856e-17	5.6521e-15	5.09111e-15	CDC20/CENPE/PLK1/DLGAP5/CCNB1/BUB1/AURKB/UBE2C/TTK/TACC3/NDC80/CENPF/BUB1B/MAD2L1/BUB3/ZWINT/CDK5RAP2/RAD21/FBXO5
GO:0044784	metaphase/anaphase transition of cell cycle	19	19/298	61/12821	6.33609e-17	1.08805e-14	9.80057e-15	CDC20/CENPE/PLK1/DLGAP5/CCNB1/BUB1/AURKB/UBE2C/TTK/TACC3/NDC80/CENPF/BUB1B/MAD2L1/BUB3/ZWINT/CDK5RAP2/RAD21/FBXO5
GO:0033046	negative regulation of sister chromatid segregation	16	16/298	39/12821	1.1325e-16	1.66693e-14	1.50148e-14	CDC20/PLK1/CCNB1/BUB1/AURKB/TTK/NDC80/CENPF/BUB1B/PTTG1/MAD2L1/BUB3/ZWINT/CDK5RAP2/RAD21/FBXO5
GO:0033048	negative regulation of mitotic sister chromatid segregation	16	16/298	39/12821	1.1325e-16	1.66693e-14	1.50148e-14	CDC20/PLK1/CCNB1/BUB1/AURKB/TTK/NDC80/CENPF/BUB1B/PTTG1/MAD2L1/BUB3/ZWINT/CDK5RAP2/RAD21/FBXO5
GO:2000816	negative regulation of mitotic sister chromatid separation	16	16/298	39/12821	1.1325e-16	1.66693e-14	1.50148e-14	CDC20/PLK1/CCNB1/BUB1/AURKB/TTK/NDC80/CENPF/BUB1B/PTTG1/MAD2L1/BUB3/ZWINT/CDK5RAP2/RAD21/FBXO5
GO:0051985	negative regulation of chromosome segregation	16	16/298	40/12821	1.84838e-16	2.48406e-14	2.23751e-14	CDC20/PLK1/CCNB1/BUB1/AURKB/TTK/NDC80/CENPF/BUB1B/PTTG1/MAD2L1/BUB3/ZWINT/CDK5RAP2/RAD21/FBXO5
GO:1905819	negative regulation of chromosome separation	16	16/298	40/12821	1.84838e-16	2.48406e-14	2.23751e-14	CDC20/PLK1/CCNB1/BUB1/AURKB/TTK/NDC80/CENPF/BUB1B/PTTG1/MAD2L1/BUB3/ZWINT/CDK5RAP2/RAD21/FBXO5
GO:0008608	attachment of spindle microtubules to kinetochore	15	15/298	34/12821	2.74311e-16	3.53289e-14	3.18224e-14	CENPE/NEK2/CCNB1/NUF2/KNL1/KIF2C/AURKB/ECT2/NDC80/KNSTRN/RACGAP1/SGO1/SPAG5/BUB3/CDC42
GO:0030071	regulation of mitotic metaphase/anaphase transition	18	18/298	57/12821	3.22197e-16	3.98365e-14	3.58826e-14	CDC20/CENPE/PLK1/DLGAP5/CCNB1/BUB1/AURKB/UBE2C/TTK/NDC80/CENPF/BUB1B/MAD2L1/BUB3/ZWINT/CDK5RAP2/RAD21/FBXO5
GO:0051304	chromosome separation	21	21/298	86/12821	3.59599e-16	4.27508e-14	3.85076e-14	CDC20/CENPE/PLK1/DLGAP5/CCNB1/BUB1/AURKB/UBE2C/TTK/TACC3/NDC80/CENPF/BUB1B/TOP2A/PTTG1/MAD2L1/BUB3/ZWINT/CDK5RAP2/RAD21/FBXO5
GO:0033047	regulation of mitotic sister chromatid segregation	16	16/298	42/12821	4.6959e-16	5.37593e-14	4.84236e-14	CDC20/PLK1/CCNB1/BUB1/AURKB/TTK/NDC80/CENPF/BUB1B/PTTG1/MAD2L1/BUB3/ZWINT/CDK5RAP2/RAD21/FBXO5
GO:1902099	regulation of metaphase/anaphase transition of cell cycle	18	18/298	59/12821	6.44709e-16	7.11713e-14	6.41073e-14	CDC20/CENPE/PLK1/DLGAP5/CCNB1/BUB1/AURKB/UBE2C/TTK/NDC80/CENPF/BUB1B/MAD2L1/BUB3/ZWINT/CDK5RAP2/RAD21/FBXO5
GO:0051783	regulation of nuclear division	23	23/298	114/12821	1.23956e-15	1.3212e-13	1.19007e-13	CDC20/PLK1/DLGAP5/NEK2/AURKA/CCNB1/BUB1/AURKB/MKI67/TTK/NDC80/CENPF/NUSAP1/BUB1B/MAD2L1/BORA/KIF20B/BUB3/ZWINT/CDK5RAP2/RAD21/FBXO5/CDC42
GO:0045841	negative regulation of mitotic metaphase/anaphase transition	15	15/298	38/12821	2.103e-15	2.16679e-13	1.95173e-13	CDC20/PLK1/CCNB1/BUB1/AURKB/TTK/NDC80/CENPF/BUB1B/MAD2L1/BUB3/ZWINT/CDK5RAP2/RAD21/FBXO5
GO:1902100	negative regulation of metaphase/anaphase transition of cell cycle	15	15/298	39/12821	3.34659e-15	3.33687e-13	3.00568e-13	CDC20/PLK1/CCNB1/BUB1/AURKB/TTK/NDC80/CENPF/BUB1B/MAD2L1/BUB3/ZWINT/CDK5RAP2/RAD21/FBXO5
GO:1901987	regulation of cell cycle phase transition	41	41/298	421/12821	4.75596e-15	4.59396e-13	4.138e-13	CDC20/HMMR/CENPE/PLK1/DLGAP5/NEK2/AURKA/CCNB1/TPX2/BUB1/AURKB/GTSE1/UBE2C/TTK/FAM83D/KIF14/NDC80/CENPF/CDK1/BUB1B/CDC25B/CEP70/MAD2L1/NDE1/TUBB4B/CDKN2C/ANLN/BUB3/DBF4/CHEK2/CKAP5/ZWINT/CNTRL/CDK5RAP2/WEE1/RAD21/FBXO5/DYNLL1/SOX4/TUBA1A/AKAP9
GO:1901990	regulation of mitotic cell cycle phase transition	39	39/298	391/12821	1.07263e-14	1.0047e-12	9.04978e-13	CDC20/HMMR/CENPE/PLK1/DLGAP5/NEK2/AURKA/CCNB1/TPX2/BUB1/AURKB/GTSE1/UBE2C/TTK/KIF14/NDC80/CENPF/CDK1/BUB1B/CDC25B/CEP70/MAD2L1/NDE1/TUBB4B/CDKN2C/ANLN/BUB3/CHEK2/CKAP5/ZWINT/CNTRL/CDK5RAP2/WEE1/RAD21/FBXO5/DYNLL1/SOX4/TUBA1A/AKAP9
GO:2001251	negative regulation of chromosome organization	19	19/298	84/12821	4.35379e-14	3.95811e-12	3.56526e-12	CDC20/PLK1/PIF1/CCNB1/BUB1/AURKB/TTK/NDC80/CENPF/BUB1B/TOP2A/PTTG1/MAD2L1/BUB3/ZWINT/CDK5RAP2/RAD21/FBXO5/TERF2IP
GO:0045839	negative regulation of mitotic nuclear division	15	15/298	46/12821	5.88366e-14	5.19611e-12	4.68038e-12	CDC20/PLK1/CCNB1/BUB1/AURKB/TTK/NDC80/CENPF/BUB1B/MAD2L1/BUB3/ZWINT/CDK5RAP2/RAD21/FBXO5
GO:0051784	negative regulation of nuclear division	15	15/298	50/12821	2.38006e-13	2.04355e-11	1.84072e-11	CDC20/PLK1/CCNB1/BUB1/AURKB/TTK/NDC80/CENPF/BUB1B/MAD2L1/BUB3/ZWINT/CDK5RAP2/RAD21/FBXO5
GO:0051303	establishment of chromosome localization	17	17/298	71/12821	3.57811e-13	2.98917e-11	2.69249e-11	CENPE/PSRC1/DLGAP5/CDCA8/CCNB1/NUF2/KIF2C/AURKB/KIFC1/FAM83D/KIF14/NDC80/CENPF/KIF18A/KIF22/NDE1/SPAG5
GO:0000086	G2/M transition of mitotic cell cycle	29	29/298	245/12821	4.76067e-13	3.87243e-11	3.48808e-11	HMMR/PLK1/NEK2/AURKA/CCNB1/TPX2/CCNB2/CCNA2/AURKB/KIF14/CENPF/CDK1/CDC25B/CEP70/BORA/NDE1/FOXM1/TUBB4B/CHEK2/CKAP5/CNTRL/CDK5RAP2/WEE1/RAD21/FBXO5/DYNLL1/TUBA1A/CALM1/AKAP9
GO:0044839	cell cycle G2/M phase transition	30	30/298	263/12821	4.9017e-13	3.88491e-11	3.49932e-11	HMMR/PLK1/NEK2/AURKA/CCNB1/TPX2/CCNB2/CCNA2/AURKB/GTSE1/KIF14/CENPF/CDK1/CDC25B/CEP70/BORA/NDE1/FOXM1/TUBB4B/CHEK2/CKAP5/CNTRL/CDK5RAP2/WEE1/RAD21/FBXO5/DYNLL1/TUBA1A/CALM1/AKAP9
GO:0050000	chromosome localization	17	17/298	73/12821	5.85547e-13	4.52481e-11	4.07572e-11	CENPE/PSRC1/DLGAP5/CDCA8/CCNB1/NUF2/KIF2C/AURKB/KIFC1/FAM83D/KIF14/NDC80/CENPF/KIF18A/KIF22/NDE1/SPAG5
GO:0007094	mitotic spindle assembly checkpoint	13	13/298	36/12821	6.37479e-13	4.58244e-11	4.12762e-11	CDC20/PLK1/CCNB1/BUB1/AURKB/TTK/NDC80/CENPF/BUB1B/MAD2L1/BUB3/ZWINT/CDK5RAP2
GO:0071173	spindle assembly checkpoint	13	13/298	36/12821	6.37479e-13	4.58244e-11	4.12762e-11	CDC20/PLK1/CCNB1/BUB1/AURKB/TTK/NDC80/CENPF/BUB1B/MAD2L1/BUB3/ZWINT/CDK5RAP2
GO:0071174	mitotic spindle checkpoint	13	13/298	36/12821	6.37479e-13	4.58244e-11	4.12762e-11	CDC20/PLK1/CCNB1/BUB1/AURKB/TTK/NDC80/CENPF/BUB1B/MAD2L1/BUB3/ZWINT/CDK5RAP2
GO:0051321	meiotic cell cycle	25	25/298	183/12821	8.23068e-13	5.78205e-11	5.20817e-11	CDC20/SGO2/PLK1/NEK2/AURKA/NUF2/BUB1/CCNB2/TTK/KIF18A/BUB1B/TOP2A/PTTG1/SGO1/CDC25B/SMC4/CKS2/H2AX/NCAPD2/CCNA1/MND1/BUB3/SMC2/RAD21/FBXO5
GO:0031577	spindle checkpoint	13	13/298	37/12821	9.62492e-13	6.61125e-11	5.95507e-11	CDC20/PLK1/CCNB1/BUB1/AURKB/TTK/NDC80/CENPF/BUB1B/MAD2L1/BUB3/ZWINT/CDK5RAP2
GO:0033044	regulation of chromosome organization	29	29/298	256/12821	1.46259e-12	9.82797e-11	8.85252e-11	CDC20/CENPE/PLK1/DLGAP5/NEK2/PIF1/CCNB1/BUB1/AURKB/UBE2C/TTK/TACC3/NDC80/CENPF/BUB1B/TOP2A/PTTG1/MAD2L1/BUB3/PHF19/ZWINT/CDK5RAP2/RAD21/HNRNPA2B1/RUVBL2/FBXO5/SFPQ/TERF2IP/MAPT
GO:1903046	meiotic cell cycle process	22	22/298	143/12821	1.78192e-12	1.17189e-10	1.05558e-10	CDC20/SGO2/PLK1/AURKA/NUF2/BUB1/CCNB2/TTK/KIF18A/BUB1B/TOP2A/PTTG1/SGO1/CDC25B/SMC4/CKS2/NCAPD2/CCNA1/MND1/SMC2/RAD21/FBXO5
GO:0140013	meiotic nuclear division	21	21/298	129/12821	1.86972e-12	1.20402e-10	1.08452e-10	CDC20/SGO2/PLK1/AURKA/NUF2/BUB1/CCNB2/TTK/KIF18A/BUB1B/TOP2A/PTTG1/SGO1/CDC25B/SMC4/CKS2/CCNA1/MND1/SMC2/RAD21/FBXO5
GO:0090068	positive regulation of cell cycle process	28	28/298	253/12821	6.41475e-12	4.04653e-10	3.6449e-10	DLGAP5/AURKA/CCNB1/AURKB/GTSE1/UBE2C/KIF23/ECT2/FAM83D/KIF14/NDC80/CDK1/NUSAP1/RACGAP1/GPSM2/CDC25B/MAD2L1/KIF20B/SPAG5/DBF4/CHEK2/CIT/RHNO1/RAD21/FBXO5/SFPQ/SOX4/CDC42
GO:0051310	metaphase plate congression	15	15/298	62/12821	7.65475e-12	4.73217e-10	4.26249e-10	CENPE/PSRC1/CDCA8/CCNB1/NUF2/KIF2C/AURKB/KIFC1/FAM83D/KIF14/NDC80/CENPF/KIF18A/KIF22/SPAG5
GO:0045787	positive regulation of cell cycle	32	32/298	332/12821	7.9034e-12	4.79008e-10	4.31466e-10	PSRC1/DLGAP5/AURKA/CCNB1/AURKB/GTSE1/UBE2C/KIF23/ECT2/FAM83D/KIF14/NDC80/CDK1/NUSAP1/RACGAP1/GPSM2/CDC25B/MAD2L1/CKS2/KIF20B/CKS1B/SPAG5/DBF4/CHEK2/CIT/RHNO1/RAD21/FBXO5/ASCL1/SFPQ/SOX4/CDC42
GO:0051383	kinetochore organization	10	10/298	22/12821	2.00123e-11	1.18958e-09	1.07151e-09	CENPE/CENPA/DLGAP5/NUF2/NDC80/CENPF/SMC4/CENPW/CENPN/SMC2
GO:0000910	cytokinesis	21	21/298	150/12821	3.68398e-11	2.14853e-09	1.93528e-09	PLK1/CENPA/AURKA/AURKB/KIF23/ECT2/PRC1/KIF14/NUSAP1/CKAP2/CEP55/KIF4A/RACGAP1/CDC25B/KIF20A/KIF20B/ANLN/CIT/CALM1/CDC42/ANK3
GO:0051656	establishment of organelle localization	33	33/298	376/12821	4.62379e-11	2.64669e-09	2.384e-09	CENPE/PLK1/CENPA/PSRC1/DLGAP5/SAPCD2/CDCA8/CCNB1/NUF2/KIF2C/AURKB/KIFC1/FAM83D/KIF14/NDC80/CENPF/KIF18A/NUSAP1/KIF22/GPSM2/MAD2L1/NDE1/SPAG5/CDK5RAP2/RAN/KIF5B/MAP2/KIF5C/MAP1B/MAPT/CDC42/CNIH2/FEZ1
GO:0051225	spindle assembly	18	18/298	108/12821	4.96682e-11	2.79135e-09	2.5143e-09	CDC20/PLK1/NEK2/AURKA/TPX2/CCNB2/AURKB/KIFC1/KIF23/PRC1/KIF4A/RACGAP1/KIF11/GPSM2/SPAG5/MZT1/CHEK2/FBXO5
GO:0051988	regulation of attachment of spindle microtubules to kinetochore	8	8/298	13/12821	9.02846e-11	4.98339e-09	4.48878e-09	NEK2/CCNB1/AURKB/ECT2/KNSTRN/RACGAP1/SPAG5/CDC42
GO:0006323	DNA packaging	22	22/298	185/12821	3.19545e-10	1.73283e-08	1.56084e-08	CENPA/CCNB1/KNL1/NUSAP1/TOP2A/MIS18BP1/HJURP/NCAPG/SMC4/HMGB2/H2AX/NCAPD2/NCAPH/CENPW/CENPN/SMC2/HMGB1/MIS18A/HP1BP3/ANP32B/H1-10/H4C3
GO:0000281	mitotic cytokinesis	14	14/298	68/12821	3.95482e-10	2.10765e-08	1.89846e-08	PLK1/CENPA/KIF23/ECT2/NUSAP1/CKAP2/CEP55/KIF4A/RACGAP1/KIF20A/KIF20B/ANLN/CIT/ANK3
GO:1902749	regulation of cell cycle G2/M phase transition	23	23/298	210/12821	6.53607e-10	3.42424e-08	3.08437e-08	HMMR/PLK1/NEK2/AURKA/CCNB1/TPX2/AURKB/GTSE1/KIF14/CENPF/CDK1/CDC25B/CEP70/NDE1/TUBB4B/CKAP5/CNTRL/CDK5RAP2/RAD21/FBXO5/DYNLL1/TUBA1A/AKAP9
GO:0010389	regulation of G2/M transition of mitotic cell cycle	22	22/298	194/12821	8.01273e-10	4.12789e-08	3.71819e-08	HMMR/PLK1/NEK2/AURKA/CCNB1/TPX2/AURKB/KIF14/CENPF/CDK1/CDC25B/CEP70/NDE1/TUBB4B/CKAP5/CNTRL/CDK5RAP2/RAD21/FBXO5/DYNLL1/TUBA1A/AKAP9
GO:0010639	negative regulation of organelle organization	28	28/298	311/12821	8.35692e-10	4.23463e-08	3.81433e-08	CDC20/PLK1/PIF1/CCNB1/TPX2/BUB1/AURKB/TTK/NDC80/CENPF/BUB1B/TOP2A/PTTG1/MAD2L1/CCNF/BUB3/ZWINT/CDK5RAP2/RAD21/FBXO5/TMSB10/STMN2/TMSB4X/TERF2IP/MAP2/MAP1B/MAPT/FEZ1
GO:0007080	mitotic metaphase plate congression	12	12/298	49/12821	8.53202e-10	4.25362e-08	3.83144e-08	CENPE/PSRC1/CDCA8/CCNB1/NUF2/KIF2C/AURKB/KIFC1/KIF14/NDC80/KIF18A/KIF22
GO:0070507	regulation of microtubule cytoskeleton organization	18	18/298	128/12821	8.89511e-10	4.36425e-08	3.93109e-08	PLK1/PSRC1/TPX2/TACC3/KIF18A/GPSM2/CEP70/BORA/SPAG5/CKAP5/CDK5RAP2/STMN2/SKA2/STMN4/MAP2/MAP1B/MAPT/AKAP9
GO:0000075	cell cycle checkpoint	22	22/298	199/12821	1.30454e-09	6.30052e-08	5.67518e-08	CDC20/PLK1/AURKA/CCNB1/BUB1/AURKB/GTSE1/TTK/NDC80/CENPF/CDK1/BUB1B/MAD2L1/H2AX/BUB3/CHEK2/ZWINT/CDK5RAP2/RHNO1/WEE1/SOX4/SOX11
GO:0032886	regulation of microtubule-based process	22	22/298	200/12821	1.43539e-09	6.82585e-08	6.14837e-08	PLK1/PSRC1/AURKA/TPX2/TACC3/KIF18A/GPSM2/CEP70/BORA/CCNF/SPAG5/CKAP5/CDK5RAP2/STMN2/SKA2/STMN4/MAP2/MAP1B/MAPT/CNIH2/FEZ1/AKAP9
GO:0032465	regulation of cytokinesis	14	14/298	75/12821	1.5546e-09	7.2807e-08	6.55808e-08	PLK1/AURKA/AURKB/KIF23/ECT2/PRC1/KIF14/RACGAP1/CDC25B/KIF20A/KIF20B/CIT/CALM1/CDC42
GO:0090307	mitotic spindle assembly	13	13/298	63/12821	1.64487e-09	7.58848e-08	6.8353e-08	CDC20/PLK1/NEK2/TPX2/AURKB/KIFC1/KIF23/PRC1/KIF4A/RACGAP1/KIF11/MZT1/CHEK2
GO:0031109	microtubule polymerization or depolymerization	16	16/298	104/12821	2.04343e-09	9.28857e-08	8.36666e-08	PSRC1/TPX2/KIF2C/KIF18A/NDE1/MZT1/CKAP5/CDK5RAP2/FBXO5/STMN2/SKA2/STMN4/MAP2/MAP1B/MAPT/AKAP9
GO:0061640	cytoskeleton-dependent cytokinesis	15	15/298	91/12821	2.4595e-09	1.10179e-07	9.9243e-08	PLK1/CENPA/AURKB/KIF23/ECT2/NUSAP1/CKAP2/CEP55/KIF4A/RACGAP1/KIF20A/KIF20B/ANLN/CIT/ANK3
GO:0007093	mitotic cell cycle checkpoint	19	19/298	153/12821	2.56947e-09	1.1346e-07	1.02199e-07	CDC20/PLK1/AURKA/CCNB1/BUB1/AURKB/GTSE1/TTK/NDC80/CENPF/CDK1/BUB1B/MAD2L1/BUB3/CHEK2/ZWINT/CDK5RAP2/WEE1/SOX4
GO:0071103	DNA conformation change	26	26/298	291/12821	4.06278e-09	1.76874e-07	1.59319e-07	CENPA/PIF1/CCNB1/KNL1/NUSAP1/TOP2A/MIS18BP1/HJURP/NCAPG/SMC4/HMGB2/H2AX/NCAPD2/NCAPH/CENPW/CENPN/SMC2/HMGB1/HNRNPA2B1/MIS18A/RUVBL2/HMGB3/HP1BP3/ANP32B/H1-10/H4C3
GO:0032467	positive regulation of cytokinesis	9	9/298	27/12821	5.6969e-09	2.44571e-07	2.20297e-07	AURKB/KIF23/ECT2/KIF14/RACGAP1/CDC25B/KIF20B/CIT/CDC42
GO:1901991	negative regulation of mitotic cell cycle phase transition	22	22/298	221/12821	9.35558e-09	3.96138e-07	3.56821e-07	CDC20/PLK1/AURKA/CCNB1/BUB1/AURKB/GTSE1/TTK/NDC80/CENPF/CDK1/BUB1B/MAD2L1/CDKN2C/BUB3/CHEK2/ZWINT/CDK5RAP2/WEE1/RAD21/FBXO5/SOX4
GO:0007018	microtubule-based movement	26	26/298	308/12821	1.33033e-08	5.55682e-07	5.00529e-07	CENPE/DLGAP5/KIF2C/KIFC1/KIF23/KIF14/KIF18A/KIF4A/RACGAP1/KIF22/KIF15/KIF11/KIF20A/KIF20B/NDE1/SPA17/DYNLL1/SFPQ/KIF5B/MAP2/KIF5C/MAP1B/MAPT/CDC42/CNIH2/FEZ1
GO:0034508	centromere complex assembly	11	11/298	50/12821	1.48386e-08	6.11547e-07	5.5085e-07	CENPE/CENPA/DLGAP5/KNL1/CENPF/MIS18BP1/HJURP/CENPW/CENPN/MIS18A/H4C3
GO:0040001	establishment of mitotic spindle localization	9	9/298	30/12821	1.63555e-08	6.65197e-07	5.99174e-07	PLK1/CENPA/SAPCD2/NDC80/NUSAP1/GPSM2/MAD2L1/NDE1/CDK5RAP2
GO:1901988	negative regulation of cell cycle phase transition	22	22/298	232/12821	2.28067e-08	9.15524e-07	8.24656e-07	CDC20/PLK1/AURKA/CCNB1/BUB1/AURKB/GTSE1/TTK/NDC80/CENPF/CDK1/BUB1B/MAD2L1/CDKN2C/BUB3/CHEK2/ZWINT/CDK5RAP2/WEE1/RAD21/FBXO5/SOX4
GO:0031145	anaphase-promoting complex-dependent catabolic process	13	13/298	78/12821	2.53503e-08	1.00459e-06	9.0488e-07	CDC20/PLK1/AURKA/CCNB1/AURKB/UBE2C/CDK1/BUB1B/PTTG1/MAD2L1/UBE2S/BUB3/FBXO5
GO:0045132	meiotic chromosome segregation	12	12/298	65/12821	2.67163e-08	1.04532e-06	9.41566e-07	SGO2/PLK1/NUF2/BUB1/TTK/BUB1B/TOP2A/PTTG1/SGO1/SMC4/SMC2/RAD21
GO:0051302	regulation of cell division	16	16/298	127/12821	3.88648e-08	1.50164e-06	1.3526e-06	PLK1/AURKA/AURKB/KIF23/ECT2/PRC1/KIF14/RACGAP1/CDC25B/KIF20A/KIF20B/CIT/SFRP2/MDK/CALM1/CDC42
GO:0010948	negative regulation of cell cycle process	25	25/298	309/12821	5.91818e-08	2.21519e-06	1.99533e-06	CDC20/PLK1/NEK2/AURKA/CCNB1/BUB1/AURKB/GTSE1/TTK/NDC80/CENPF/CDK1/BUB1B/PTTG1/MAD2L1/CCNF/CDKN2C/BUB3/CHEK2/ZWINT/CDK5RAP2/WEE1/RAD21/FBXO5/SOX4
GO:0000132	establishment of mitotic spindle orientation	8	8/298	25/12821	5.94826e-08	2.21519e-06	1.99533e-06	PLK1/CENPA/SAPCD2/NDC80/GPSM2/MAD2L1/NDE1/CDK5RAP2
GO:0071459	protein localization to chromosome, centromeric region	8	8/298	25/12821	5.94826e-08	2.21519e-06	1.99533e-06	CENPA/KNL1/AURKB/TTK/NDC80/CDK1/BUB1B/BUB3
GO:0051653	spindle localization	10	10/298	45/12821	6.14773e-08	2.26222e-06	2.03769e-06	ASPM/PLK1/CENPA/SAPCD2/NDC80/NUSAP1/GPSM2/MAD2L1/NDE1/CDK5RAP2
GO:0046785	microtubule polymerization	12	12/298	70/12821	6.36121e-08	2.31323e-06	2.08364e-06	PSRC1/TPX2/NDE1/MZT1/CKAP5/CDK5RAP2/FBXO5/STMN2/MAP2/MAP1B/MAPT/AKAP9
GO:0030261	chromosome condensation	9	9/298	35/12821	7.28747e-08	2.61925e-06	2.35928e-06	CCNB1/NUSAP1/TOP2A/NCAPG/SMC4/NCAPD2/NCAPH/SMC2/H1-10
GO:0007127	meiosis I	13	13/298	88/12821	1.12102e-07	3.98286e-06	3.58755e-06	SGO2/PLK1/AURKA/CCNB2/TOP2A/PTTG1/SGO1/CDC25B/CKS2/CCNA1/MND1/RAD21/FBXO5
GO:0051294	establishment of spindle orientation	8	8/298	29/12821	2.17686e-07	7.58549e-06	6.83262e-06	PLK1/CENPA/SAPCD2/NDC80/GPSM2/MAD2L1/NDE1/CDK5RAP2
GO:0061982	meiosis I cell cycle process	13	13/298	93/12821	2.18411e-07	7.58549e-06	6.83262e-06	SGO2/PLK1/AURKA/CCNB2/TOP2A/PTTG1/SGO1/CDC25B/CKS2/CCNA1/MND1/RAD21/FBXO5
GO:0051293	establishment of spindle localization	9	9/298	41/12821	3.19893e-07	1.09865e-05	9.8961e-06	PLK1/CENPA/SAPCD2/NDC80/NUSAP1/GPSM2/MAD2L1/NDE1/CDK5RAP2
GO:0007076	mitotic chromosome condensation	6	6/298	15/12821	6.29068e-07	2.13676e-05	1.92468e-05	NUSAP1/NCAPG/SMC4/NCAPD2/NCAPH/SMC2
GO:0045930	negative regulation of mitotic cell cycle	22	22/298	281/12821	6.64827e-07	2.23367e-05	2.01198e-05	CDC20/PLK1/AURKA/CCNB1/BUB1/AURKB/GTSE1/TTK/NDC80/CENPF/CDK1/BUB1B/MAD2L1/CDKN2C/BUB3/CHEK2/ZWINT/CDK5RAP2/WEE1/RAD21/FBXO5/SOX4
GO:0051781	positive regulation of cell division	10	10/298	58/12821	7.69789e-07	2.55851e-05	2.30457e-05	AURKB/KIF23/ECT2/KIF14/RACGAP1/CDC25B/KIF20B/CIT/MDK/CDC42
GO:0007143	female meiotic nuclear division	7	7/298	24/12821	8.41929e-07	2.76851e-05	2.49373e-05	PLK1/AURKA/CCNB2/TTK/TOP2A/CDC25B/FBXO5
GO:0031110	regulation of microtubule polymerization or depolymerization	11	11/298	73/12821	8.78927e-07	2.85975e-05	2.57591e-05	PSRC1/TPX2/CKAP5/CDK5RAP2/STMN2/SKA2/STMN4/MAP2/MAP1B/MAPT/AKAP9
GO:0034502	protein localization to chromosome	12	12/298	89/12821	9.57203e-07	3.08199e-05	2.7761e-05	PLK1/CENPA/KNL1/AURKB/TTK/NDC80/CDK1/BUB1B/BUB3/RAD21/RUVBL2/TERF2IP
GO:0006334	nucleosome assembly	13	13/298	108/12821	1.26863e-06	4.04261e-05	3.64137e-05	CENPA/KNL1/MIS18BP1/HJURP/HMGB2/H2AX/CENPW/CENPN/MIS18A/HP1BP3/ANP32B/H1-10/H4C3
GO:0043486	histone exchange	9	9/298	48/12821	1.32755e-06	4.18721e-05	3.77162e-05	CENPA/KNL1/MIS18BP1/HJURP/CENPW/CENPN/ANP32E/MIS18A/H4C3
GO:0051382	kinetochore assembly	6	6/298	17/12821	1.49555e-06	4.64445e-05	4.18348e-05	CENPE/CENPA/DLGAP5/CENPF/CENPW/CENPN
GO:0051255	spindle midzone assembly	5	5/298	10/12821	1.50257e-06	4.64445e-05	4.18348e-05	AURKB/KIF23/PRC1/KIF4A/RACGAP1
GO:0034080	CENP-A containing nucleosome assembly	8	8/298	37/12821	1.66559e-06	5.04739e-05	4.54643e-05	CENPA/KNL1/MIS18BP1/HJURP/CENPW/CENPN/MIS18A/H4C3
GO:0061641	CENP-A containing chromatin organization	8	8/298	37/12821	1.66559e-06	5.04739e-05	4.54643e-05	CENPA/KNL1/MIS18BP1/HJURP/CENPW/CENPN/MIS18A/H4C3
GO:1904029	regulation of cyclin-dependent protein kinase activity	12	12/298	94/12821	1.7362e-06	5.21029e-05	4.69316e-05	PLK1/PSRC1/CCNB1/CCNB2/CCNA2/CDKN3/CKS2/CCNF/CKS1B/CCNA1/CDKN2C/CAMK2N1
GO:0097711	ciliary basal body-plasma membrane docking	12	12/298	95/12821	1.94649e-06	5.7852e-05	5.21101e-05	PLK1/NEK2/CDK1/CEP70/NDE1/TUBB4B/CKAP5/CNTRL/CDK5RAP2/DYNLL1/TUBA1A/AKAP9
GO:0007062	sister chromatid cohesion	9	9/298	51/12821	2.26536e-06	6.6688e-05	6.00691e-05	CDC20/SGO2/PLK1/BUB1/BUB1B/KIF22/SGO1/RAD21/SFPQ
GO:0051642	centrosome localization	7	7/298	28/12821	2.65913e-06	7.75413e-05	6.98451e-05	DLGAP5/AURKA/GPSM2/MAD2L1/NDE1/KIF5B/AKAP9
GO:0034501	protein localization to kinetochore	6	6/298	19/12821	3.15239e-06	9.10659e-05	8.20273e-05	KNL1/AURKB/TTK/NDC80/CDK1/BUB3
GO:0031112	positive regulation of microtubule polymerization or depolymerization	7	7/298	29/12821	3.43596e-06	9.71832e-05	8.75375e-05	PSRC1/CKAP5/CDK5RAP2/STMN2/MAP1B/MAPT/AKAP9
GO:0061842	microtubule organizing center localization	7	7/298	29/12821	3.43596e-06	9.71832e-05	8.75375e-05	DLGAP5/AURKA/GPSM2/MAD2L1/NDE1/KIF5B/AKAP9
GO:0065004	protein-DNA complex assembly	17	17/298	197/12821	3.45848e-06	9.71832e-05	8.75375e-05	CENPE/CENPA/DLGAP5/KNL1/CENPF/MIS18BP1/HJURP/HMGB2/H2AX/CENPW/CENPN/HMGB1/MIS18A/HP1BP3/ANP32B/H1-10/H4C3
GO:0031055	chromatin remodeling at centromere	8	8/298	41/12821	3.80212e-06	0.000105877	9.53686e-05	CENPA/KNL1/MIS18BP1/HJURP/CENPW/CENPN/MIS18A/H4C3
GO:0034728	nucleosome organization	14	14/298	140/12821	4.65584e-06	0.000128493	0.00011574	CENPA/KNL1/MIS18BP1/HJURP/HMGB2/H2AX/CENPW/CENPN/ANP32E/MIS18A/HP1BP3/ANP32B/H1-10/H4C3
GO:0051493	regulation of cytoskeleton organization	27	27/298	443/12821	4.76393e-06	0.000130313	0.000117379	PLK1/PSRC1/TPX2/ECT2/TACC3/KIF18A/GPSM2/CEP70/BORA/CCNF/SPAG5/CKAP5/CNTRL/CDK5RAP2/ID1/TMSB10/STMN2/MDK/SKA2/TMSB4X/STMN4/MAP2/MAP1B/MAPT/CDC42/AKAP9/EVL
GO:0030010	establishment of cell polarity	13	13/298	122/12821	5.05923e-06	0.000137176	0.000123561	PLK1/CENPA/SAPCD2/NDC80/GPSM2/MAD2L1/KIF20B/NDE1/CDK5RAP2/WEE1/MAP1B/CDC42/FEZ1
GO:0000079	regulation of cyclin-dependent protein serine/threonine kinase activity	11	11/298	90/12821	7.23795e-06	0.000194543	0.000175235	PLK1/PSRC1/CCNB1/CCNB2/CCNA2/CDKN3/CKS2/CCNF/CKS1B/CCNA1/CDKN2C
GO:0071824	protein-DNA complex subunit organization	18	18/298	231/12821	7.52927e-06	0.000200629	0.000180716	CENPE/CENPA/DLGAP5/KNL1/CENPF/MIS18BP1/HJURP/HMGB2/H2AX/CENPW/CENPN/HMGB1/ANP32E/MIS18A/HP1BP3/ANP32B/H1-10/H4C3
GO:0031113	regulation of microtubule polymerization	8	8/298	45/12821	7.91228e-06	0.000209033	0.000188286	PSRC1/CKAP5/CDK5RAP2/STMN2/MAP2/MAP1B/MAPT/AKAP9
GO:1904666	regulation of ubiquitin protein ligase activity	6	6/298	23/12821	1.08435e-05	0.000284043	0.000255851	CDC20/PLK1/UBE2C/MAD2L1/UBE2S/FBXO5
GO:0006336	DNA replication-independent nucleosome assembly	8	8/298	47/12821	1.10865e-05	0.000285569	0.000257225	CENPA/KNL1/MIS18BP1/HJURP/CENPW/CENPN/MIS18A/H4C3
GO:0070192	chromosome organization involved in meiotic cell cycle	8	8/298	47/12821	1.10865e-05	0.000285569	0.000257225	SGO2/BUB1/BUB1B/SGO1/SMC4/NCAPD2/SMC2/RAD21
GO:0034724	DNA replication-independent nucleosome organization	8	8/298	48/12821	1.30382e-05	0.000330941	0.000298094	CENPA/KNL1/MIS18BP1/HJURP/CENPW/CENPN/MIS18A/H4C3
GO:0031497	chromatin assembly	14	14/298	153/12821	1.3062e-05	0.000330941	0.000298094	CENPA/KNL1/MIS18BP1/HJURP/HMGB2/H2AX/CENPW/CENPN/HMGB1/MIS18A/HP1BP3/ANP32B/H1-10/H4C3
GO:0051315	attachment of mitotic spindle microtubules to kinetochore	5	5/298	15/12821	1.62692e-05	0.000408847	0.000368268	CENPE/NUF2/KIF2C/AURKB/NDC80
GO:0006890	retrograde vesicle-mediated transport, Golgi to endoplasmic reticulum	10	10/298	82/12821	1.92963e-05	0.000477159	0.0004298	CENPE/KIF2C/KIF23/KIF18A/KIF4A/RACGAP1/KIF22/KIF15/KIF11/RAB33B
GO:0019886	antigen processing and presentation of exogenous peptide antigen via MHC class II	10	10/298	82/12821	1.92963e-05	0.000477159	0.0004298	CENPE/KIF2C/KIF23/KIF18A/KIF4A/RACGAP1/KIF22/KIF15/KIF11/DYNLL1
GO:0032506	cytokinetic process	7	7/298	38/12821	2.32208e-05	0.000563114	0.000507223	AURKB/ECT2/CEP55/RACGAP1/KIF20A/KIF20B/ANLN
GO:0090224	regulation of spindle organization	7	7/298	38/12821	2.32208e-05	0.000563114	0.000507223	PLK1/PSRC1/TPX2/TACC3/GPSM2/BORA/SPAG5
GO:0031116	positive regulation of microtubule polymerization	6	6/298	26/12821	2.33189e-05	0.000563114	0.000507223	PSRC1/CKAP5/CDK5RAP2/MAP1B/MAPT/AKAP9
GO:0002495	antigen processing and presentation of peptide antigen via MHC class II	10	10/298	85/12821	2.65448e-05	0.000636046	0.000572916	CENPE/KIF2C/KIF23/KIF18A/KIF4A/RACGAP1/KIF22/KIF15/KIF11/DYNLL1
GO:0002504	antigen processing and presentation of peptide or polysaccharide antigen via MHC class II	10	10/298	86/12821	2.94294e-05	0.00069974	0.000630289	CENPE/KIF2C/KIF23/KIF18A/KIF4A/RACGAP1/KIF22/KIF15/KIF11/DYNLL1
GO:0007163	establishment or maintenance of cell polarity	15	15/298	187/12821	3.1073e-05	0.000733181	0.000660411	PLK1/CENPA/SAPCD2/KIF2C/NDC80/GPSM2/MAD2L1/KIF20B/NDE1/CKAP5/CDK5RAP2/WEE1/MAP1B/CDC42/FEZ1
GO:0030705	cytoskeleton-dependent intracellular transport	15	15/298	188/12821	3.30714e-05	0.000774422	0.000697558	KIF4A/NDE1/TUBA1B/TUBA1C/DYNLL1/SFPQ/KIF5B/TUBA1A/MAP2/KIF5C/MAP1B/MAPT/CDC42/CNIH2/FEZ1
GO:0007019	microtubule depolymerization	7	7/298	41/12821	3.89693e-05	0.000905671	0.000815781	TPX2/KIF2C/KIF18A/CKAP5/STMN2/STMN4/MAP1B
GO:0070601	centromeric sister chromatid cohesion	4	4/298	10/12821	5.37833e-05	0.00124063	0.00111749	SGO2/BUB1/BUB1B/SGO1
GO:0006333	chromatin assembly or disassembly	14	14/298	174/12821	5.51475e-05	0.00126267	0.00113735	CENPA/KNL1/MIS18BP1/HJURP/HMGB2/H2AX/CENPW/CENPN/HMGB1/MIS18A/HP1BP3/ANP32B/H1-10/H4C3
GO:0051258	protein polymerization	17	17/298	251/12821	8.03955e-05	0.00182723	0.00164587	PSRC1/TPX2/UBE2C/NDE1/UBE2S/MZT1/CKAP5/CDK5RAP2/FBXO5/TMSB10/STMN2/TMSB4X/MAP2/MAP1B/MAPT/AKAP9/EVL
GO:0022412	cellular process involved in reproduction in multicellular organism	16	16/298	227/12821	8.15009e-05	0.00183883	0.00165632	PLK1/AURKA/CCNB1/KNL1/CCNB2/TTK/KIF18A/TOP2A/CDC25B/HMGB2/CCNA1/FBXO5/DYNLL1/MDK/QKI/CXADR
GO:0043044	ATP-dependent chromatin remodeling	9	9/298	79/12821	8.67423e-05	0.0019429	0.00175006	CENPA/KNL1/MIS18BP1/HJURP/CENPW/CENPN/ANP32E/MIS18A/H4C3
GO:0060236	regulation of mitotic spindle organization	6	6/298	34/12821	0.000116494	0.00259053	0.00233341	PLK1/PSRC1/TPX2/TACC3/GPSM2/BORA
GO:0007098	centrosome cycle	11	11/298	121/12821	0.000117439	0.00259289	0.00233554	PLK1/NEK2/AURKA/NDC80/CDK1/SGO1/KIF11/NDE1/CCNF/CKAP5/CDK5RAP2
GO:0007077	mitotic nuclear envelope disassembly	4	4/298	12/12821	0.000122186	0.00267857	0.00241271	PLK1/CCNB1/CCNB2/CDK1
GO:0140056	organelle localization by membrane tethering	13	13/298	168/12821	0.00015045	0.00327493	0.00294988	PLK1/NEK2/CDK1/CEP70/NDE1/TUBB4B/CKAP5/CNTRL/CDK5RAP2/DYNLL1/TUBA1A/SYT1/AKAP9
GO:0007100	mitotic centrosome separation	4	4/298	13/12821	0.000173271	0.00371932	0.00335017	NEK2/AURKA/KIF11/NDE1
GO:1904668	positive regulation of ubiquitin protein ligase activity	4	4/298	13/12821	0.000173271	0.00371932	0.00335017	CDC20/PLK1/UBE2C/UBE2S
GO:0008088	axo-dendritic transport	8	8/298	69/12821	0.0001894	0.00403748	0.00363675	KIF4A/SFPQ/KIF5B/MAP2/KIF5C/MAPT/CNIH2/FEZ1
GO:0010001	glial cell differentiation	13	13/298	175/12821	0.000225693	0.00477819	0.00430395	CDK1/CDKN2C/VIM/ASCL1/PHGDH/MDK/RHEB/SOX2/SOX4/GAP43/DNER/MAPT/SOX11
GO:0031023	microtubule organizing center organization	11	11/298	131/12821	0.000237731	0.00491902	0.0044308	PLK1/NEK2/AURKA/NDC80/CDK1/SGO1/KIF11/NDE1/CCNF/CKAP5/CDK5RAP2
GO:0006310	DNA recombination	16	16/298	249/12821	0.000237754	0.00491902	0.0044308	PIF1/TOP2A/HMGB2/H2AX/KPNA2/MND1/PARPBP/NUCKS1/HMGB1/RHNO1/RAD21/RUVBL2/HMGB3/H1-10/SFPQ/TERF2IP
GO:0051299	centrosome separation	4	4/298	14/12821	0.000238158	0.00491902	0.0044308	NEK2/AURKA/KIF11/NDE1
GO:0022406	membrane docking	13	13/298	176/12821	0.00023871	0.00491902	0.0044308	PLK1/NEK2/CDK1/CEP70/NDE1/TUBB4B/CKAP5/CNTRL/CDK5RAP2/DYNLL1/TUBA1A/SYT1/AKAP9
GO:0010970	transport along microtubule	12	12/298	154/12821	0.000252096	0.00516045	0.00464827	KIF4A/NDE1/DYNLL1/SFPQ/KIF5B/MAP2/KIF5C/MAP1B/MAPT/CDC42/CNIH2/FEZ1
GO:0072395	signal transduction involved in cell cycle checkpoint	8	8/298	73/12821	0.000281025	0.00569724	0.00513177	PLK1/AURKA/CCNB1/GTSE1/CDK1/CHEK2/SOX4/SOX11
GO:0051098	regulation of binding	18	18/298	305/12821	0.000282005	0.00569724	0.00513177	PLK1/NEK2/AURKA/AURKB/HJURP/HMGB2/NUCKS1/HMGB1/ID1/RUVBL2/RAN/TMSB4X/CALM1/MAP2/CRMP1/TLE5/CDC42/SOX11
GO:0042063	gliogenesis	15	15/298	230/12821	0.000316363	0.00617162	0.00555907	CDK1/CDKN2C/VIM/ASCL1/PHGDH/MDK/RHEB/SOX2/SOX4/GAP43/DNER/NDN/MAPT/SOX11/ADGRG1
GO:0030397	membrane disassembly	4	4/298	15/12821	0.000318844	0.00617162	0.00555907	PLK1/CCNB1/CCNB2/CDK1
GO:0051081	nuclear envelope disassembly	4	4/298	15/12821	0.000318844	0.00617162	0.00555907	PLK1/CCNB1/CCNB2/CDK1
GO:0090231	regulation of spindle checkpoint	4	4/298	15/12821	0.000318844	0.00617162	0.00555907	CCNB1/NDC80/MAD2L1/CDK5RAP2
GO:0090266	regulation of mitotic cell cycle spindle assembly checkpoint	4	4/298	15/12821	0.000318844	0.00617162	0.00555907	CCNB1/NDC80/MAD2L1/CDK5RAP2
GO:1903504	regulation of mitotic spindle checkpoint	4	4/298	15/12821	0.000318844	0.00617162	0.00555907	CCNB1/NDC80/MAD2L1/CDK5RAP2
GO:0071478	cellular response to radiation	12	12/298	158/12821	0.000319463	0.00617162	0.00555907	AURKB/ECT2/PBK/H2AX/CHEK2/NUCKS1/SFRP2/RHNO1/RUVBL2/EEF1D/CALM1/METAP2
GO:0099111	microtubule-based transport	13	13/298	183/12821	0.000349154	0.00670332	0.006038	KIF4A/NDE1/SPA17/DYNLL1/SFPQ/KIF5B/MAP2/KIF5C/MAP1B/MAPT/CDC42/CNIH2/FEZ1
GO:0007292	female gamete generation	9	9/298	95/12821	0.000358229	0.00683509	0.00615669	PLK1/AURKA/CCNB1/CCNB2/TTK/TOP2A/CDC25B/FBXO5/MDK
GO:0098930	axonal transport	7	7/298	59/12821	0.000413827	0.00784748	0.0070686	KIF4A/KIF5B/MAP2/KIF5C/MAPT/CNIH2/FEZ1
GO:0072384	organelle transport along microtubule	8	8/298	79/12821	0.00048369	0.00911637	0.00821155	NDE1/KIF5B/MAP2/MAP1B/MAPT/CDC42/CNIH2/FEZ1
GO:0071479	cellular response to ionizing radiation	7	7/298	61/12821	0.0005087	0.00952965	0.0085838	ECT2/H2AX/CHEK2/NUCKS1/SFRP2/RHNO1/EEF1D
Cluster 9
ID	Description	Count	GeneRatio	BgRatio	pvalue	p.adjust	qvalue	geneID
GO:0003002	regionalization	4	4/10	231/12821	1.98021e-05	0.00592953	0.00303121	DLL3/ASCL1/DLL1/HES6
GO:0022037	metencephalon development	3	3/10	92/12821	4.13742e-05	0.00592953	0.00303121	ASCL1/DLL1/CKB
GO:0050767	regulation of neurogenesis	4	4/10	301/12821	5.59295e-05	0.00592953	0.00303121	DLL3/ASCL1/DLL1/HES6
GO:0007389	pattern specification process	4	4/10	310/12821	6.27464e-05	0.00592953	0.00303121	DLL3/ASCL1/DLL1/HES6
GO:0030902	hindbrain development	3	3/10	123/12821	9.84404e-05	0.00592953	0.00303121	ASCL1/DLL1/CKB
GO:0048665	neuron fate specification	2	2/10	20/12821	0.00010326	0.00592953	0.00303121	ASCL1/DLL1
GO:0009952	anterior/posterior pattern specification	3	3/10	128/12821	0.000110819	0.00592953	0.00303121	DLL3/DLL1/HES6
GO:0051960	regulation of nervous system development	4	4/10	361/12821	0.000113484	0.00592953	0.00303121	DLL3/ASCL1/DLL1/HES6
GO:0060284	regulation of cell development	4	4/10	402/12821	0.00017209	0.00799261	0.00408587	DLL3/ASCL1/DLL1/HES6
GO:0007219	oligodendrocyte differentiation	3	3/10	160/12821	0.000214626	0.00878628	0.0044916	DLL3/ASCL1/DLL1
GO:0001709	cell fate determination	2	2/10	32/12821	0.000268221	0.00878628	0.0044916	ASCL1/DLL1
GO:0002067	glandular epithelial cell differentiation	2	2/10	34/12821	0.000303118	0.00878628	0.0044916	ASCL1/DLL1
GO:0016202	regulation of striated muscle tissue development	2	2/10	34/12821	0.000303118	0.00878628	0.0044916	DLL1/CENPF
GO:0048634	regulation of muscle organ development	2	2/10	36/12821	0.000340117	0.00878628	0.0044916	DLL1/CENPF
GO:1901861	regulation of muscle tissue development	2	2/10	36/12821	0.000340117	0.00878628	0.0044916	DLL1/CENPF
GO:0033046	negative regulation of sister chromatid segregation	2	2/10	39/12821	0.000399543	0.00878628	0.0044916	PTTG1/CENPF
GO:0033048	negative regulation of mitotic sister chromatid segregation	2	2/10	39/12821	0.000399543	0.00878628	0.0044916	PTTG1/CENPF
GO:2000816	negative regulation of mitotic sister chromatid separation	2	2/10	39/12821	0.000399543	0.00878628	0.0044916	PTTG1/CENPF
GO:0051985	negative regulation of chromosome segregation	2	2/10	40/12821	0.000420396	0.00878628	0.0044916	PTTG1/CENPF
GO:1905819	negative regulation of chromosome separation	2	2/10	40/12821	0.000420396	0.00878628	0.0044916	PTTG1/CENPF
GO:0033047	regulation of mitotic sister chromatid segregation	2	2/10	42/12821	0.000463667	0.00922917	0.00471801	PTTG1/CENPF
Cluster 10
ID	Description	Count	GeneRatio	BgRatio	pvalue	p.adjust	qvalue	geneID
GO:0007409	axonogenesis	31	31/299	421/12821	1.42e-08	5.16e-05	4.36e-05	LGI1/CDH11/APOE/CXCR4/TUBB2B/SLIT2/TUBB3/STMN1/MAP2K1/OTX2/VCL/CRMP1/MAP1B/PALLD/KIF5C/FEZ1/GAP43/BSG/TCTN1/NCAM1/FOXG1/DPYSL5/RTN4/TMEFF1/MAP2/AUTS2/MAP6/RUFY3/ANK3/EVL/DPYSL2
GO:0061564	axon development	32	32/299	461/12821	3.34e-08	6.05e-05	5.11e-05	LGI1/CDH11/APOE/CXCR4/TUBB2B/SLIT2/TUBB3/STMN1/MAP2K1/OTX2/VCL/CRMP1/MAP1B/PALLD/KIF5C/FEZ1/GAP43/BSG/TCTN1/NCAM1/FOXG1/DPYSL5/RTN4/NREP/TMEFF1/MAP2/AUTS2/MAP6/RUFY3/ANK3/EVL/DPYSL2
GO:0010975	regulation of neuron projection development	28	28/299	388/12821	1.14e-07	0.00013726	0.00011592	APOE/SDC2/SERPINF1/SLIT2/MAP2K1/PDLIM5/NFE2L2/MDK/CRMP1/MAP1B/STMN2/ITM2C/CIB1/DPYSL3/FEZ1/LZTS1/B2M/CFL1/KIDINS220/GPC2/RTN4/MAP2/BCL11A/HDAC2/MAP6/NEDD4L/RUFY3/YWHAH
GO:1902904	negative regulation of supramolecular fiber organization	16	16/299	141/12821	1.79e-07	0.00016239	0.00013714	APOE/SLIT2/GSN/WASF2/STMN1/CLU/MAP1B/STMN2/TMSB15A/TMSB15B/CIB1/TMSB10/TMSB4X/HDGFL3/MAP2/BMERB1
GO:0006935	chemotaxis	29	29/299	448/12821	6.59e-07	0.00037415	0.00031599	LGI1/TPBG/CXCL14/CXCR4/HSPB1/TUBB2B/SLIT2/TUBB3/MAP2K1/GPNMB/OTX2/MDK/CRMP1/RAB13/GSTP1/PALLD/CALR/HMGB1/KIF5C/TMSB4X/FEZ1/GAP43/BSG/NCAM1/FOXG1/DPYSL5/TMEFF1/EVL/DPYSL2
GO:0042330	taxis	29	29/299	449/12821	6.9e-07	0.00037415	0.00031599	LGI1/TPBG/CXCL14/CXCR4/HSPB1/TUBB2B/SLIT2/TUBB3/MAP2K1/GPNMB/OTX2/MDK/CRMP1/RAB13/GSTP1/PALLD/CALR/HMGB1/KIF5C/TMSB4X/FEZ1/GAP43/BSG/NCAM1/FOXG1/DPYSL5/TMEFF1/EVL/DPYSL2
GO:0009611	response to wounding	29	29/299	450/12821	7.22e-07	0.00037415	0.00031599	APOE/COL1A2/CD9/TPM1/TNFRSF12A/SPARC/CCN2/CXCR4/GJA1/HSPB1/GSN/CD151/MAP2K1/ZFP36L2/NFE2L2/VCL/MYL12A/ANXA6/TIMP1/MDK/MAP1B/HMGB1/CLIC1/ANXA5/DPYSL3/GAP43/NREP/HDAC2/PRKAR2B
GO:0031345	negative regulation of cell projection organization	15	15/299	155/12821	3.34e-06	0.00132178	0.0011163	APOE/SLIT2/CRMP1/STMN2/ITM2C/CIB1/DPYSL3/B2M/RTN4/MAP2/BCL11A/HDAC2/RUFY3/EVL/YWHAH
GO:0031960	response to corticosteroid	12	12/299	102/12821	4.31e-06	0.00132178	0.0011163	IGFBP7/SERPINF1/SPARC/CCN2/SLIT2/ZFP36L2/ATP2B1/GSTP1/CDO1/HMGB1/IGFBP2/CALM3
GO:0051651	maintenance of location in cell	15	15/299	159/12821	4.58e-06	0.00132178	0.0011163	HTR2C/APOE/ATP1A2/GJA1/GSN/ANXA6/CALR/TMSB15A/TMSB15B/TMSB10/HSP90B1/TMSB4X/CALM2/CALM3/ANK3
GO:0051494	negative regulation of cytoskeleton organization	14	14/299	140/12821	4.84e-06	0.00132178	0.0011163	SLIT2/GSN/WASF2/STMN1/MAP1B/STMN2/TMSB15A/TMSB15B/CIB1/TMSB10/TMSB4X/HDGFL3/MAP2/BMERB1
GO:0008285	negative regulation of cell population proliferation	29	29/299	497/12821	5.24e-06	0.00132178	0.0011163	TPBG/APOE/IGFBP5/MSX1/IGFBP7/SERPINF1/TPM1/ZNF503/SPARC/SPRY1/GJA1/S100A11/MAP2K1/GPNMB/SOX11/HES1/LMNA/SOX4/GPC3/COL18A1/GSTP1/CIB1/SPINT2/B2M/CDKN1C/CAMK2N1/CDKN2D/HMGA1/FABP7
GO:0001667	ameboidal-type cell migration	23	23/299	342/12821	5.3e-06	0.00132178	0.0011163	TPBG/APOE/SERPINF1/SPARC/GJA1/HSPB1/FSTL1/SLIT2/WASF2/NFE2L2/ANXA6/TIMP1/GPC3/RAB13/CALR/HMGB1/CIB1/TMSB4X/CENPV/RTN4/MAP4K4/PIK3R3/EVL
GO:0002576	platelet degranulation	11	11/299	87/12821	5.35e-06	0.00132178	0.0011163	TIMP3/SELENOP/CD9/SPARC/CD63/VCL/CLU/TIMP1/ANXA5/TMSB4X/SCG3
GO:0051271	negative regulation of cellular component movement	18	18/299	225/12821	5.47e-06	0.00132178	0.0011163	APOE/IGFBP5/SERPINF1/CD9/TPM1/GJA1/SLIT2/NFE2L2/VCL/TIMP1/GSTP1/CALR/HMGB1/SPINT2/DPYSL3/BMERB1/CNIH2/EVL
GO:0030901	midbrain development	10	10/299	73/12821	6.94e-06	0.00157327	0.00132869	MSX1/OTX2/CKB/HES1/BASP1/CALM2/CALM3/INA/YWHAQ/YWHAH
GO:0042063	gliogenesis	18	18/299	230/12821	7.42e-06	0.00158407	0.00133781	LAMB1/CD9/CXCR4/GSN/MAP2K1/SOX11/HES1/SOX4/CLU/MDK/GSTP1/GAP43/PTPRZ1/FOXG1/RTN4/DNER/BMERB1/HDAC2
GO:0051384	response to glucocorticoid	11	11/299	93/12821	1.03e-05	0.00200406	0.00169251	IGFBP7/SERPINF1/SPARC/SLIT2/ZFP36L2/ATP2B1/GSTP1/CDO1/HMGB1/IGFBP2/CALM3
GO:0051272	positive regulation of cellular component movement	25	25/299	408/12821	1.05e-05	0.00200406	0.00169251	IGFBP5/LAMB1/CXCL14/SPARC/CXCR4/HSPB1/TUBB2B/S100A11/CD151/STMN1/GPNMB/NFE2L2/MDK/CD99/CALR/HMGB1/TMSB15B/CIB1/TMSB4X/FEZ1/RTN4/MAP4K4/MAP2/PIK3R3/RUFY3
GO:0031111	negative regulation of microtubule polymerization or depolymerization	7	7/299	35/12821	1.34e-05	0.00243433	0.0020559	STMN1/MAP1B/STMN2/CIB1/HDGFL3/MAP2/BMERB1
GO:0010977	negative regulation of neuron projection development	12	12/299	118/12821	1.95e-05	0.00325547	0.00274939	APOE/CRMP1/STMN2/ITM2C/CIB1/DPYSL3/B2M/RTN4/MAP2/BCL11A/HDAC2/RUFY3
GO:0021762	substantia nigra development	7	7/299	37/12821	1.97e-05	0.00325547	0.00274939	CKB/BASP1/CALM2/CALM3/INA/YWHAQ/YWHAH
GO:0007411	axon guidance	18	18/299	249/12821	2.19e-05	0.00342487	0.00289245	LGI1/CXCR4/TUBB2B/SLIT2/TUBB3/OTX2/CRMP1/PALLD/KIF5C/FEZ1/GAP43/BSG/NCAM1/FOXG1/DPYSL5/TMEFF1/EVL/DPYSL2
GO:0097485	neuron projection guidance	18	18/299	250/12821	2.31e-05	0.00342487	0.00289245	LGI1/CXCR4/TUBB2B/SLIT2/TUBB3/OTX2/CRMP1/PALLD/KIF5C/FEZ1/GAP43/BSG/NCAM1/FOXG1/DPYSL5/TMEFF1/EVL/DPYSL2
GO:0032272	negative regulation of protein polymerization	9	9/299	67/12821	2.36e-05	0.00342487	0.00289245	SLIT2/GSN/STMN1/STMN2/TMSB15A/TMSB15B/TMSB10/TMSB4X/MAP2
GO:0030198	extracellular matrix organization	19	19/299	278/12821	2.84e-05	0.00381315	0.00322037	COL9A2/LAMB1/COL1A2/SERPINH1/SPARC/CCN2/COL4A5/HTRA1/COL4A6/TTR/LTBP3/TIMP1/COL18A1/KIF9/SPINT2/BSG/CST3/APLP1/GPM6B
GO:0043062	extracellular structure organization	19	19/299	278/12821	2.84e-05	0.00381315	0.00322037	COL9A2/LAMB1/COL1A2/SERPINH1/SPARC/CCN2/COL4A5/HTRA1/COL4A6/TTR/LTBP3/TIMP1/COL18A1/KIF9/SPINT2/BSG/CST3/APLP1/GPM6B
GO:0045229	external encapsulating structure organization	19	19/299	280/12821	3.13e-05	0.00405871	0.00342775	COL9A2/LAMB1/COL1A2/SERPINH1/SPARC/CCN2/COL4A5/HTRA1/COL4A6/TTR/LTBP3/TIMP1/COL18A1/KIF9/SPINT2/BSG/CST3/APLP1/GPM6B
GO:0014912	negative regulation of smooth muscle cell migration	5	5/299	17/12821	3.28e-05	0.00410084	0.00346334	IGFBP5/TPM1/SLIT2/NFE2L2/GSTP1
GO:0001568	blood vessel development	27	27/299	494/12821	3.58e-05	0.00432587	0.00365339	APOE/COL1A2/SERPINF1/TNFRSF12A/SPARC/CCN2/CXCR4/ANXA2/HSPB1/SLIT2/WASF2/MAP2K1/GPNMB/NFE2L2/HES1/SAT1/SOX4/MDK/GPC3/COL18A1/HMGB1/CIB1/CALD1/BSG/PIK3R3/SARS1/GTF2I
GO:0007019	microtubule depolymerization	7	7/299	41/12821	3.98e-05	0.00465778	0.0039337	STMN1/MAP1B/STMN2/CIB1/STMN4/HDGFL3/BMERB1
GO:1990138	neuron projection extension	13	13/299	150/12821	4.88e-05	0.00553496	0.00467451	APOE/CXCR4/SLIT2/VCL/MAP1B/SYT1/RTN4/MAP2/AUTS2/BCL11A/NEDD4L/RUFY3/DPYSL2
GO:2000146	negative regulation of cell motility	16	16/299	220/12821	5.84e-05	0.00642059	0.00542246	APOE/IGFBP5/SERPINF1/TPM1/GJA1/SLIT2/NFE2L2/VCL/TIMP1/GSTP1/CALR/HMGB1/SPINT2/DPYSL3/BMERB1/EVL
GO:0060284	regulation of cell development	23	23/299	402/12821	6.92e-05	0.00729602	0.0061618	DMRTA2/SERPINF1/CXCR4/SLIT2/MAP2K1/SOX11/VCL/HES1/MDK/MAP1B/CALR/CIB1/B2M/PTPRZ1/FOXG1/RTN4/HES6/MAP2/BCL11A/HDAC2/MAP6/RUFY3/YWHAH
GO:0016049	cell growth	23	23/299	403/12821	7.19e-05	0.00729602	0.0061618	LGI1/APOE/IGFBP5/MSX1/IGFBP7/CXCR4/GJA1/SLIT2/PDLIM5/VCL/MAP1B/CIB1/SYT1/GNG4/CDKN2D/RTN4/MAP2/AUTS2/BCL11A/NEDD4L/RUFY3/IGFBPL1/DPYSL2
GO:0090287	regulation of cellular response to growth factor stimulus	16	16/299	224/12821	7.24e-05	0.00729602	0.0061618	MSX1/SPRY1/FSTL1/HTRA1/SLIT2/CD63/OTX2/SOX11/HES1/GPC3/UBB/RPS27A/UBC/CDKN1C/NREP/PEG10
GO:0040017	positive regulation of locomotion	23	23/299	406/12821	8.04e-05	0.00777868	0.00656943	TPBG/IGFBP5/LAMB1/CXCL14/SPARC/CXCR4/HSPB1/SLIT2/S100A11/CD151/GPNMB/NFE2L2/MDK/CD99/CALR/HMGB1/TMSB15B/CIB1/TMSB4X/RTN4/MAP4K4/PIK3R3/RUFY3
GO:0050767	regulation of neurogenesis	19	19/299	301/12821	8.33e-05	0.00777868	0.00656943	DMRTA2/SERPINF1/CXCR4/SLIT2/MAP2K1/SOX11/HES1/MDK/MAP1B/B2M/PTPRZ1/FOXG1/RTN4/HES6/MAP2/HDAC2/MAP6/RUFY3/YWHAH
GO:0048514	blood vessel morphogenesis	24	24/299	435/12821	8.49e-05	0.00777868	0.00656943	APOE/SERPINF1/TNFRSF12A/SPARC/CCN2/CXCR4/ANXA2/HSPB1/SLIT2/WASF2/GPNMB/NFE2L2/HES1/SAT1/SOX4/MDK/COL18A1/HMGB1/CIB1/CALD1/BSG/PIK3R3/SARS1/GTF2I
GO:0022029	telencephalon cell migration	7	7/299	46/12821	8.58e-05	0.00777868	0.00656943	LAMB1/CXCR4/SLIT2/EFHC1/FOXG1/RTN4/BMERB1
GO:0031333	negative regulation of protein-containing complex assembly	11	11/299	117/12821	8.93e-05	0.00789626	0.00666873	SLIT2/GSN/STMN1/CLU/STMN2/HMGB1/TMSB15A/TMSB15B/TMSB10/TMSB4X/MAP2
GO:0051261	protein depolymerization	10	10/299	98/12821	9.37e-05	0.00808783	0.00683052	GSN/STMN1/MAP1B/STMN2/CIB1/NES/CFL1/STMN4/HDGFL3/BMERB1
GO:0030336	negative regulation of cell migration	15	15/299	208/12821	0.00010914	0.00901926	0.00761715	APOE/IGFBP5/SERPINF1/TPM1/GJA1/SLIT2/NFE2L2/VCL/TIMP1/GSTP1/CALR/HMGB1/DPYSL3/BMERB1/EVL
GO:0042060	wound healing	21	21/299	360/12821	0.00010941	0.00901926	0.00761715	APOE/COL1A2/CD9/TPM1/TNFRSF12A/SPARC/CXCR4/GJA1/HSPB1/GSN/CD151/NFE2L2/VCL/MYL12A/ANXA6/TIMP1/HMGB1/CLIC1/ANXA5/HDAC2/PRKAR2B
GO:0003012	muscle system process	20	20/299	334/12821	0.00011204	0.00903055	0.00762669	LMCD1/IGFBP5/TPM1/ATP1A2/CCN2/CXCR4/GJA1/GSN/PDLIM5/VCL/MYL12A/LMNA/ANXA6/ATP2B1/CALD1/CALM2/NMU/CALM3/HDAC2/NEDD4L
GO:0048709	oligodendrocyte differentiation	9	9/299	82/12821	0.00011922	0.00933479	0.00788363	CXCR4/GSN/SOX11/HES1/CLU/MDK/GSTP1/PTPRZ1/HDAC2
GO:0071901	negative regulation of protein serine/threonine kinase activity	11	11/299	121/12821	0.00012096	0.00933479	0.00788363	APOE/SPRY1/HSPB1/GSTP1/CIB1/UCHL1/CDKN1C/CDKN2D/PKIA/PRKAR2B/DUSP4
GO:0050769	positive regulation of neurogenesis	14	14/299	187/12821	0.00012428	0.00939073	0.00793088	DMRTA2/SERPINF1/CXCR4/SLIT2/MAP2K1/SOX11/HES1/MDK/MAP1B/PTPRZ1/FOXG1/HDAC2/MAP6/RUFY3
GO:0021885	forebrain cell migration	7	7/299	49/12821	0.00012969	0.00943616	0.00796924	LAMB1/CXCR4/SLIT2/EFHC1/FOXG1/RTN4/BMERB1
GO:0030705	cytoskeleton-dependent intracellular transport	14	14/299	188/12821	0.00013151	0.00943616	0.00796924	HSPB1/TUBA1A/TUBB/MAP1B/KIF5C/UBB/FEZ1/IFT22/MAP2/CNIH2/MAP6/KIF1B/FYCO1/FNBP1L
GO:0001525	angiogenesis	21	21/299	365/12821	0.00013268	0.00943616	0.00796924	SERPINF1/TNFRSF12A/SPARC/CCN2/CXCR4/ANXA2/HSPB1/SLIT2/WASF2/GPNMB/NFE2L2/SAT1/MDK/COL18A1/HMGB1/CIB1/CALD1/BSG/PIK3R3/SARS1/GTF2I
Cluster 11
ID	Description	Count	GeneRatio	BgRatio	pvalue	p.adjust	qvalue	geneID
GO:0045664	regulation of neuron differentiation	18	18/344	158/12821	2.3567e-07	0.000510317	0.000414293	EDNRB/SOX9/ID2/SOX2/CALR/GPRC5B/HES1/BCL11A/FOXG1/FGFR1/NREP/NOTCH1/B2M/SFRP2/YWHAH/SOX11/HES5/ZFHX3
GO:0045596	negative regulation of cell differentiation	33	33/344	469/12821	4.08236e-07	0.000510317	0.000414293	EDNRB/PITX3/PTN/SOX9/ID2/ID3/SOX2/SEMA6A/SEMA5B/RTN4/CALR/HMGB1/CIB1/HES1/BCL11A/FOXG1/FBLN1/DDIT3/ZFP36L2/MEIS2/OCIAD2/NOTCH1/SPRY2/B2M/HMGB3/XBP1/SFRP2/YWHAH/ZFP36L1/ANP32B/H4C3/SOX11/HES5
GO:0060284	regulation of cell development	30	30/344	402/12821	4.09962e-07	0.000510317	0.000414293	EDNRB/NTRK2/PITX3/PTN/PTPRZ1/PREX1/METRN/CXCR4/SEMA6A/SEMA5B/RTN4/CALR/CIB1/HES1/BCL11A/FZD3/FOXG1/FBLN1/VCL/MAPT/NOTCH1/B2M/ILK/HDAC2/YWHAH/SOX11/HMGB2/HES5/MAP6/FLNA
GO:0002576	platelet degranulation	13	13/344	87/12821	5.08664e-07	0.000510317	0.000414293	CD63/TMSB4X/CLU/PSAP/MANF/SPARC/VCL/ANXA5/CALM1/CHID1/MAGED2/SCG3/FLNA
GO:0007423	sensory organ development	30	30/344	412/12821	6.89998e-07	0.000553792	0.000449588	NTRK2/PITX3/PTN/WNT7B/GBX2/VIM/SOX9/ZIC1/LRIG1/SOX2/NES/RCN1/HMGB1/SPARC/BAX/HES1/DDR1/FZD3/FOXG1/DCX/NECTIN3/MEIS2/NOTCH1/SPRY2/SLC7A11/ATF4/HDAC2/ANP32B/SOX11/HES5
GO:0030855	epithelial cell differentiation	31	31/344	439/12821	8.64785e-07	0.000578397	0.000469563	PITX3/PTN/NR2F2/WNT7B/VIM/SOX9/CXCR4/ID2/PDPN/ID3/CNN3/ERBB4/ADAM9/PSAP/HES1/CD24/VCL/SOX4/NOTCH1/SPRY2/SLC7A11/TYMS/ATF4/BASP1/HDAC2/MACROH2A2/ZFP36L1/ARID4A/SOX11/HES5/FLNA
GO:0030155	regulation of cell adhesion	33	33/344	496/12821	1.42904e-06	0.000819249	0.000665096	PTN/GPM6B/PREX1/SOX9/CXCR4/PDPN/SOX2/SEMA6A/PLPP3/PCDH8/ADAM9/LIMCH1/IGFBP2/CALR/CD81/NDFIP1/HMGB1/CIB1/HES1/HSD17B12/CELSR2/DDR1/CD24/FBLN1/VCL/SOX4/NOTCH1/ILK/XBP1/SFRP2/ANK3/ZFHX3/FLNA
GO:0048709	oligodendrocyte differentiation	12	12/344	82/12821	1.76155e-06	0.000883635	0.000717366	NTRK2/PTN/PTPRZ1/SOX9/CXCR4/CLU/GSTP1/HES1/NOTCH1/HDAC2/SOX11/HES5
GO:0010977	negative regulation of neuron projection development	14	14/344	118/12821	3.22378e-06	0.00117965	0.000957683	NR2F1/VIM/STMN2/SEMA6A/ITM2C/SEMA5B/RTN4/CIB1/BCL11A/RGMA/CRMP1/B2M/HDAC2/FLNA
GO:0031960	response to corticosteroid	13	13/344	102/12821	3.23654e-06	0.00117965	0.000957683	ADAM9/IGFBP2/HMGB1/CDO1/SPARC/DDIT4/GSTP1/BCHE/CALM1/ZFP36L2/NOTCH1/TYMS/ZFP36L1
GO:0001764	neuron migration	15	15/344	136/12821	3.62195e-06	0.00117965	0.000957683	NTRK2/NR2F2/CXCR4/SEMA6A/ERBB4/BAX/DDIT4/CELSR2/FZD3/FOXG1/TUBB2A/DCX/FGFR1/NAV1/FLNA
GO:0042063	gliogenesis	20	20/344	230/12821	3.85934e-06	0.00117965	0.000957683	NTRK2/PITX3/PTN/PTPRZ1/VIM/METRN/SOX9/CXCR4/SOX2/CLU/RTN4/GSTP1/HES1/FOXG1/MAPT/SOX4/NOTCH1/HDAC2/SOX11/HES5
GO:0034109	homotypic cell-cell adhesion	10	10/344	60/12821	3.8804e-06	0.00117965	0.000957683	CD99/PDPN/PLPP3/MYL12A/CLIC1/VCL/SLC7A11/ILK/ANK3/FLNA
GO:0031345	negative regulation of cell projection organization	16	16/344	155/12821	4.11541e-06	0.00117965	0.000957683	NR2F1/VIM/STMN2/SEMA6A/ITM2C/SEMA5B/RTN4/CIB1/BCL11A/RGMA/CRMP1/SPRY2/B2M/HDAC2/YWHAH/FLNA
GO:0010001	glial cell differentiation	17	17/344	175/12821	4.73616e-06	0.00122106	0.000991297	NTRK2/PTN/PTPRZ1/VIM/METRN/SOX9/CXCR4/SOX2/CLU/GSTP1/HES1/MAPT/SOX4/NOTCH1/HDAC2/SOX11/HES5
GO:0030335	positive regulation of cell migration	27	27/344	384/12821	4.89784e-06	0.00122106	0.000991297	ENPP2/PTN/PREX1/SOX9/CXCR4/CD99/PDPN/TMSB4X/SEMA6A/PLPP3/SEMA5B/ADAM9/RTN4/CALR/HMGB1/SDCBP/TMSB15B/SPARC/HSPA5/CIB1/FGFR1/CPNE3/NOTCH1/SPRY2/XBP1/MAZ/FLNA
GO:0051272	positive regulation of cellular component movement	28	28/344	408/12821	5.17268e-06	0.00122106	0.000991297	ENPP2/PTN/PREX1/SOX9/CXCR4/CD99/PDPN/TMSB4X/SEMA6A/PLPP3/SEMA5B/STMN1/ADAM9/RTN4/CALR/HMGB1/SDCBP/TMSB15B/SPARC/HSPA5/CIB1/FGFR1/CPNE3/NOTCH1/SPRY2/XBP1/MAZ/FLNA
GO:0010975	regulation of neuron projection development	27	27/344	388/12821	5.93381e-06	0.0013025	0.00105742	NTRK2/NR2F1/CRTC1/PTN/PREX1/VIM/METRN/LRRC4C/STMN2/SEMA6A/ITM2C/SEMA5B/RTN4/HSPA5/CIB1/BCL11A/RGMA/CCDC88A/MAPT/CRMP1/B2M/HDAC2/SFRP2/YWHAH/GPC2/MAP6/FLNA
GO:0048608	reproductive structure development	23	23/344	300/12821	6.16685e-06	0.0013025	0.00105742	PTX3/PTN/NR2F2/WNT7B/SOX9/MDFI/IDH1/PSAP/ITGB8/HMGCS1/BAX/HSPA5/HES1/NOTCH1/BSG/NASP/BASP1/SFRP2/SYCP2/ZFP36L1/ARID4A/HMGB2/FLNA
GO:0051384	response to glucocorticoid	12	12/344	93/12821	6.79894e-06	0.00136421	0.00110751	ADAM9/IGFBP2/HMGB1/CDO1/SPARC/DDIT4/GSTP1/BCHE/CALM1/ZFP36L2/TYMS/ZFP36L1
GO:0061458	reproductive system development	23	23/344	303/12821	7.26825e-06	0.00138893	0.00112758	PTX3/PTN/NR2F2/WNT7B/SOX9/MDFI/IDH1/PSAP/ITGB8/HMGCS1/BAX/HSPA5/HES1/NOTCH1/BSG/NASP/BASP1/SFRP2/SYCP2/ZFP36L1/ARID4A/HMGB2/FLNA
GO:2000147	positive regulation of cell motility	27	27/344	397/12821	9.036e-06	0.00164825	0.00133811	ENPP2/PTN/PREX1/SOX9/CXCR4/CD99/PDPN/TMSB4X/SEMA6A/PLPP3/SEMA5B/ADAM9/RTN4/CALR/HMGB1/SDCBP/TMSB15B/SPARC/HSPA5/CIB1/FGFR1/CPNE3/NOTCH1/SPRY2/XBP1/MAZ/FLNA
GO:0060485	mesenchyme development	19	19/344	224/12821	9.66053e-06	0.00168555	0.00136839	EDNRB/GBX2/SOX9/PDPN/SEMA6A/ERBB4/SEMA5B/RTN4/SDCBP/HES1/FGFR1/NOTCH1/SPRY2/BASP1/HDAC2/SFRP2/ZFP36L1/SOX11/FLNA
GO:0009611	response to wounding	29	29/344	450/12821	1.17569e-05	0.0019076	0.00154866	PTN/COL1A2/CXCR4/PDPN/ID3/SOX2/PLPP3/MYL12A/HMGB1/CLIC1/SPARC/BAX/FLRT3/DDR1/FBLN1/RGMA/VCL/ARF4/ANXA5/NREP/ZFP36L2/SLC7A11/ILK/XBP1/HDAC2/CBX5/ZFP36L1/PRKAR2B/FLNA
GO:0048545	response to steroid hormone	20	20/344	248/12821	1.19613e-05	0.0019076	0.00154866	PTN/IDH1/ATP1A2/ADAM9/IGFBP2/CALR/HMGB1/RBFOX2/CDO1/SPARC/DDIT4/GSTP1/BCHE/CALM1/ZFP36L2/NOTCH1/TYMS/YWHAH/ZFP36L1/HMGB2
GO:0048762	mesenchymal cell differentiation	17	17/344	188/12821	1.23592e-05	0.0019076	0.00154866	EDNRB/GBX2/SOX9/PDPN/SEMA6A/ERBB4/SEMA5B/RTN4/SDCBP/HES1/FGFR1/NOTCH1/SPRY2/HDAC2/SFRP2/SOX11/FLNA
GO:0040017	positive regulation of locomotion	27	27/344	406/12821	1.35569e-05	0.00201495	0.00163581	ENPP2/PTN/PREX1/SOX9/CXCR4/CD99/PDPN/TMSB4X/SEMA6A/PLPP3/SEMA5B/ADAM9/RTN4/CALR/HMGB1/SDCBP/TMSB15B/SPARC/HSPA5/CIB1/FGFR1/CPNE3/NOTCH1/SPRY2/XBP1/MAZ/FLNA
GO:0050673	epithelial cell proliferation	21	21/344	272/12821	1.41109e-05	0.00202239	0.00164185	EDNRB/PTN/NR2F2/FABP7/SOX9/ID2/SOX2/RTN4/HMGB1/SPARC/BAX/HES1/FGFR1/NOTCH1/B2M/XBP1/SFRP2/ZFP36L1/SOX11/HMGB2/HES5
GO:0003002	regionalization	19	19/344	231/12821	1.49775e-05	0.00207257	0.00168259	IRX1/WLS/IRX2/NR2F2/WNT7B/GBX2/MDFI/PCDH8/RFX4/HES4/ATP6AP2/HES1/CELSR2/FOXG1/DDIT3/NOTCH1/BASP1/SFRP2/HES5
GO:0048713	regulation of oligodendrocyte differentiation	7	7/344	32/12821	1.77741e-05	0.00237758	0.00193021	PTN/PTPRZ1/CXCR4/HES1/NOTCH1/HDAC2/HES5
GO:0061564	axon development	29	29/344	461/12821	1.85096e-05	0.0023961	0.00194524	S100B/NTRK2/PTN/GBX2/METRN/LRRC4C/CXCR4/SEMA6A/SEMA5B/STMN1/DOK5/RTN4/NOTCH3/FLRT3/DDR1/FZD3/FOXG1/RGMA/VCL/MAPT/CRMP1/NREP/TMEFF1/NOTCH1/BSG/TUBB3/ANK3/MAP6/FLNA
GO:0045785	positive regulation of cell adhesion	21	21/344	279/12821	2.06985e-05	0.00252289	0.00204817	PTN/PREX1/PDPN/SOX2/PLPP3/ADAM9/IGFBP2/CALR/CD81/HMGB1/CIB1/HES1/HSD17B12/CD24/SOX4/ILK/XBP1/SFRP2/ANK3/ZFHX3/FLNA
GO:2000177	regulation of neural precursor cell proliferation	10	10/344	72/12821	2.07464e-05	0.00252289	0.00204817	PITX3/PTN/PTPRZ1/ID2/NES/FZD3/FZD9/FOXG1/NOTCH1/FLNA
GO:0050678	regulation of epithelial cell proliferation	19	19/344	237/12821	2.14843e-05	0.00253578	0.00205863	EDNRB/PTN/NR2F2/SOX9/SOX2/RTN4/HMGB1/SPARC/BAX/HES1/FGFR1/NOTCH1/B2M/XBP1/SFRP2/ZFP36L1/SOX11/HMGB2/HES5
GO:0010721	negative regulation of cell development	14	14/344	142/12821	2.77315e-05	0.00317962	0.00258133	EDNRB/PITX3/PTN/SEMA6A/SEMA5B/RTN4/HES1/BCL11A/FBLN1/NOTCH1/B2M/YWHAH/SOX11/HES5
GO:0048589	developmental growth	30	30/344	500/12821	3.24681e-05	0.00354085	0.00287459	PTX3/PTN/FGFR3/WNT7B/SOX9/CXCR4/SOX2/SEMA6A/ERBB4/SEMA5B/PSAP/RTN4/CD81/PPIB/VGLL4/FLRT3/BCL11A/DDR1/FZD9/PIN1/VCL/MAPT/NOTCH1/RAI1/SPRY2/TYMS/SYT1/BASP1/SFRP2/ZFP36L1
GO:0007389	pattern specification process	22	22/344	310/12821	3.26468e-05	0.00354085	0.00287459	IRX1/WLS/IRX2/NR2F2/WNT7B/GBX2/ZIC1/MDFI/ERBB4/PCDH8/RFX4/HES4/ATP6AP2/HES1/CELSR2/FOXG1/DDIT3/MEIS2/NOTCH1/BASP1/SFRP2/HES5
GO:0009952	anterior/posterior pattern specification	13	13/344	128/12821	3.91518e-05	0.00413464	0.00335664	WLS/NR2F2/GBX2/PCDH8/HES4/ATP6AP2/HES1/CELSR2/DDIT3/NOTCH1/BASP1/SFRP2/HES5
GO:0030900	forebrain development	22	22/344	321/12821	5.52032e-05	0.00568027	0.00461144	NTRK2/PTN/NR2F2/WNT7B/GBX2/CXCR4/SOX2/PCDH9/ERBB4/ATP1A2/RFX4/RTN4/BAX/HES1/FOXG1/CNTNAP2/NOTCH1/SLC7A11/B2M/HES5/APLP1/FLNA
GO:0002237	response to molecule of bacterial origin	16	16/344	191/12821	5.67106e-05	0.00568949	0.00461893	EDNRB/VIM/ADAM9/HMGB1/SPARC/JUN/GSTP1/CD24/LITAF/NOTCH1/B2M/ERBIN/XBP1/HDAC2/SELENOS/HMGB2
GO:0050767	regulation of neurogenesis	21	21/344	301/12821	6.31057e-05	0.0061211	0.00496933	NTRK2/PITX3/PTN/PTPRZ1/METRN/CXCR4/SEMA6A/SEMA5B/RTN4/HES1/FZD3/FOXG1/MAPT/NOTCH1/B2M/HDAC2/YWHAH/SOX11/HMGB2/HES5/MAP6
GO:2000737	negative regulation of stem cell differentiation	5	5/344	17/12821	6.40634e-05	0.0061211	0.00496933	HES1/ZFP36L2/OCIAD2/NOTCH1/HES5
GO:0043583	ear development	14	14/344	155/12821	7.31453e-05	0.00661941	0.00537387	GBX2/SOX9/ZIC1/LRIG1/SOX2/SPARC/HES1/DDR1/FZD3/FOXG1/NOTCH1/SPRY2/ANP32B/HES5
GO:0048839	inner ear development	13	13/344	136/12821	7.38043e-05	0.00661941	0.00537387	GBX2/SOX9/ZIC1/LRIG1/SOX2/SPARC/HES1/FZD3/FOXG1/NOTCH1/SPRY2/ANP32B/HES5
GO:0051101	regulation of DNA binding	11	11/344	100/12821	7.42271e-05	0.00661941	0.00537387	TMSB4X/MDFI/LAMTOR5/HMGB1/JUN/HES1/DDIT3/CALM1/HDAC2/SOX11/HMGB2
GO:0014014	negative regulation of gliogenesis	6	6/344	28/12821	8.1629e-05	0.00678432	0.00550775	PITX3/PTN/HES1/NOTCH1/SOX11/HES5
GO:0070306	lens fiber cell differentiation	6	6/344	28/12821	8.1629e-05	0.00678432	0.00550775	PITX3/WNT7B/VIM/SPRY2/SLC7A11/ATF4
GO:0001654	eye development	20	20/344	284/12821	8.28387e-05	0.00678432	0.00550775	NTRK2/PITX3/PTN/WNT7B/VIM/SOX9/SOX2/NES/RCN1/HMGB1/BAX/DCX/NECTIN3/MEIS2/SPRY2/SLC7A11/ATF4/HDAC2/SOX11/HES5
GO:0150063	visual system development	20	20/344	284/12821	8.28387e-05	0.00678432	0.00550775	NTRK2/PITX3/PTN/WNT7B/VIM/SOX9/SOX2/NES/RCN1/HMGB1/BAX/DCX/NECTIN3/MEIS2/SPRY2/SLC7A11/ATF4/HDAC2/SOX11/HES5
GO:1902430	negative regulation of amyloid-beta formation	5	5/344	18/12821	8.67618e-05	0.00694985	0.00564213	NTRK2/CLU/RTN4/RTN1/PIN1
GO:0010720	positive regulation of cell development	18	18/344	241/12821	8.89697e-05	0.00694985	0.00564213	NTRK2/PTN/PTPRZ1/PREX1/METRN/CXCR4/CALR/CIB1/HES1/FZD3/FOXG1/MAPT/NOTCH1/ILK/HDAC2/SOX11/MAP6/FLNA
GO:0048598	embryonic morphogenesis	26	26/344	428/12821	9.00553e-05	0.00694985	0.00564213	IRX1/IRX2/WNT7B/GBX2/SOX9/ZIC1/ID2/MDFI/LRIG1/SOX2/PCDH8/BAX/HES1/FLRT3/FZD3/FOXG1/SOX4/NOTCH1/SLC39A1/SPRY2/HDAC2/SFRP2/DUSP4/ZFP36L1/SOX11/HES5
GO:0036500	ATF6-mediated unfolded protein response	4	4/344	10/12821	9.41007e-05	0.00699308	0.00567723	CALR/HSPA5/DDIT3/XBP1
GO:0072070	loop of Henle development	4	4/344	10/12821	9.41007e-05	0.00699308	0.00567723	IRX1/IRX2/WNT7B/HES5
GO:0070527	platelet aggregation	7	7/344	41/12821	9.64733e-05	0.00703905	0.00571455	PDPN/MYL12A/CLIC1/VCL/SLC7A11/ILK/FLNA
GO:0045665	negative regulation of neuron differentiation	8	8/344	55/12821	0.000100294	0.00718712	0.00583476	SOX9/SOX2/CALR/HES1/FOXG1/NOTCH1/B2M/HES5
GO:0071396	cellular response to lipid	24	24/344	383/12821	0.000104675	0.00728142	0.00591132	EDNRB/PTN/WNT7B/VIM/SOX9/ID3/CLU/ATP1A2/ADAM9/CALR/HMGB1/HMGCS1/RBFOX2/DDIT4/GSTP1/LITAF/H2AZ1/ZFP36L2/XBP1/HDAC2/YWHAH/ZFP36L1/SELENOS/HMGB2
GO:0048880	sensory system development	20	20/344	289/12821	0.000105239	0.00728142	0.00591132	NTRK2/PITX3/PTN/WNT7B/VIM/SOX9/SOX2/NES/RCN1/HMGB1/BAX/DCX/NECTIN3/MEIS2/SPRY2/SLC7A11/ATF4/HDAC2/SOX11/HES5
GO:0014013	regulation of gliogenesis	9	9/344	71/12821	0.000111615	0.00759173	0.00616324	PITX3/PTN/PTPRZ1/CXCR4/HES1/NOTCH1/HDAC2/SOX11/HES5
GO:0051960	regulation of nervous system development	23	23/344	361/12821	0.000113905	0.00761832	0.00618482	NTRK2/PITX3/PTN/PTPRZ1/GBX2/METRN/CXCR4/SEMA6A/SEMA5B/RTN4/HES1/FLRT3/FZD3/FOXG1/MAPT/NOTCH1/B2M/HDAC2/YWHAH/SOX11/HMGB2/HES5/MAP6
GO:0007611	learning or memory	16	16/344	204/12821	0.000123814	0.00814531	0.00661265	S100B/NTRK2/CRTC1/PTN/PTPRZ1/ATP1A2/JUN/FZD9/CNTNAP2/ARF4/MAPT/BCHE/MEIS2/SLC7A11/B2M/PRKAR2B
GO:0030901	midbrain development	9	9/344	73/12821	0.000138817	0.00897235	0.00728407	PITX3/INA/HSPA5/HES1/FZD3/CALM1/BASP1/SFRP2/YWHAH
GO:0002328	pro-B cell differentiation	4	4/344	11/12821	0.00014475	0.00897235	0.00728407	HES1/SOX4/NOTCH1/HES5
GO:1901533	negative regulation of hematopoietic progenitor cell differentiation	4	4/344	11/12821	0.00014475	0.00897235	0.00728407	HES1/OCIAD2/NOTCH1/HES5
GO:0071559	response to transforming growth factor beta	16	16/344	207/12821	0.000146744	0.00897235	0.00728407	COL1A2/SOX9/ADAM9/ITGB8/SDCBP/JUN/HSPA5/DKK3/PIN1/NREP/ZFP36L2/SPRY2/HDAC2/ZFP36L1/SOX11/ZFHX3
GO:0090596	sensory organ morphogenesis	15	15/344	186/12821	0.000147564	0.00897235	0.00728407	NTRK2/PITX3/PTN/GBX2/SOX9/ZIC1/LRIG1/BAX/FZD3/FOXG1/NECTIN3/SPRY2/ATF4/HDAC2/SOX11
GO:0072089	stem cell proliferation	7	7/344	44/12821	0.000153473	0.00903258	0.00733297	WNT7B/NES/FBLN1/SFRP2/ZFP36L1/SOX11/HMGB2
GO:2000179	positive regulation of neural precursor cell proliferation	7	7/344	44/12821	0.000153473	0.00903258	0.00733297	PITX3/NES/FZD3/FZD9/FOXG1/NOTCH1/FLNA
GO:0071216	cellular response to biotic stimulus	12	12/344	127/12821	0.000155307	0.00903258	0.00733297	EDNRB/VIM/ADAM9/HMGB1/HSPA5/GSTP1/LITAF/DDIT3/IGFBPL1/XBP1/SELENOS/HMGB2
GO:0014031	mesenchymal cell development	9	9/344	75/12821	0.000171345	0.0096846	0.0078623	EDNRB/GBX2/SOX9/SEMA6A/ERBB4/SEMA5B/HES1/NOTCH1/SOX11
GO:1901216	positive regulation of neuron death	9	9/344	75/12821	0.000171345	0.0096846	0.0078623	PITX3/CLU/JUN/BAX/DDIT4/PIN1/MAPT/DDIT3/ATF4

## Sheet: Sheet1
GO:0050767	regulation of neurogenesis	14/150	301/12821	1.16527e-05	0.00145603	0.00127742	MDK/PTPRZ1/TMEM98/ID1/GLI3/NAP1L1/HMGB2/HES5/PTN/ASCL1/HES6/MAP2/MAP6/MAPT	14
GO:2000177	regulation of neural precursor cell proliferation	7/150	72/12821	2.03361e-05	0.00232008	0.00203547	MDK/PTPRZ1/NES/GLI3/NAP1L1/PTN/ASCL1	7
GO:0051960	regulation of nervous system development	15/150	361/12821	2.13865e-05	0.00233826	0.00205142	MDK/PTPRZ1/TMEM98/ID1/GLI3/NAP1L1/HMGB2/HES5/PTN/ASCL1/HES6/MAP2/NRXN1/MAP6/MAPT	15
GO:0048713	regulation of oligodendrocyte differentiation	5/150	32/12821	3.20016e-05	0.00335888	0.00294684	MDK/PTPRZ1/TMEM98/HES5/PTN	5
GO:0031099	regeneration	9/150	143/12821	4.54351e-05	0.00441562	0.00387394	SOX2/MDK/CCND1/GSTP1/GLI3/TYMS/PTN/GAP43/NREP	9
GO:0021782	glial cell development	7/150	88/12821	7.49892e-05	0.00678523	0.00595286	MDK/VIM/PHGDH/GSTP1/HES5/ASCL1/MAPT	7
MDK	Regulation of neurogeneis, nervos system development, oligodendrocyte differentiation
SOX2	regeneration
